# Supplementary material for: Mapping of a Novel Quantitative Trait Locus Conferring Bacterial Blight Resistance in the Indigenous Upland Rice Variety ULR207 Using the QTL–Seq Approach
Source: Plants (Basel). 2025 Jul 9;14(14):2113. doi: 10.3390/plants14142113 (PMC12298398; doi:10.3390/plants14142113)
Supplement: Supplementary file 1 [file plants-14-02113-s001.zip]

Archive with 2 entries (2 files):
- Supplementary data 1(Tables S1 and S2).pdf
- Supplementary data 2(Tables S3–S6) .xlsx
