# Supplementary material for: Mapping of a Novel Quantitative Trait Locus Conferring Bacterial Blight Resistance in the Indigenous Upland Rice Variety ULR207 Using the QTL–Seq Approach
Source: Plants (Basel). 2025 Jul 9;14(14):2113. doi: 10.3390/plants14142113 (PMC12298398; doi:10.3390/plants14142113)
Supplement: Supplementary file 1 [file plants-14-02113-s001.zip › Supplementary data 2(Tables S3–S6) .xlsx]

## Sheet:  Table S3
Table S3. The information of KASP primer assay for QTL-seq validation
No.	Chromosome	position (bp)	KASP assay design
1	8	559558	TATAACAAACAATCTTAAAAGACAAGTAATTTATGATGAAGGAAGTAGGAACCTACTGCCCGCTTAAGGCAAAATAAATAGACACTAGTTAGGTCCCTTTTTTATCGAGATACAAATTTTATTCCGGTTTTCGTTAGTGTACTTTTTAAATTGCTAAATGATATATTTTTGAGTGAAAACATTTTATATAATCGTTACTTTAAAATGTCAATAAATTTGTTTTTTAATTTGTAATAATTAAAATTTAATTATGCTAATAAACATTTAATATCGAACGTGGCCTTAGTATTACGCCGTATG[A/G]ATTCTCGTTAAATTAAGTGATGTCTAACGGGATGCCAATGGAGTAGCAGCAAAAACGACTCAAAGGAATCCCAACTAACCGAGGCTCTCGTGGC…
2	8	810682	ATGAAAATCTGGAATGCAAATCACATATTGTTGGATCCATGTCATGCAGAGTAAAAAAAAAAAAACTCTCAGGTTCAACCATTAGTAAAACTTTTACCAGAAGTAAAATTTTACTCTGGGTGACGTGAACAAATCTTAGATGTTCATTTTTGGATTTAACGGTAGTTTCCAGTACATATGTGGTTTGTATTGAGTTCACCAACACAGTCTTACATGTTACATTCCTCATTCATCAAATCCAACAGTGTGGATTCCCTAGTTAAGGTTGTGAACAACAGTGTGTATTCAGGAAATATGTTA[C/T]GTTTGGAGCCCGGTTTAGTGCCGGTTTATTGGTAAATGGAGTCCTTAGAAAAACCGATAAATTTTGCTCAAATAGTTGCCAATTTTAAATTGTT…
3	8	1756543	GGCGCGGTTCAAGGGGCTCAACGGCGACGCCATCCGCGACCTCCCGGCCAAGTGCGCCGCGCCGCTGCCGTTCCCGCTCAGCCTCGACTTCGACTGCAACACGTAAGCATTTTCAAACAACAAAAGAAATAGAAATAGGACTTAAAAAAGGCACGAATATTAAGGAATGATCTACTATTAAATAATTAGAATGGGTAAGGCTTCGAAGCCAAATCATCTAGCGTTGGAGCTAGCCGGAAGATTTCTGAGCGTTTCCCAACAAAAGAAATAGCAGTAGATTTTCAAACAACAATTTTTTTT[A/T]AAAAAATTAAAAGGTATTTCAAAAGAAAAAGGATTGGACCCAGCCCAACGCCAAGATCTGGGCCAACATATTTTGGCCCATATTTGGTAATATT…
4	8	2202338	CTCTTCTTAATTCAAATAATTTTTCGGATAGTAAATGATTTCAAATGAAAAAAAAATACCAATAACAAAGTTGTATATTTTACCAACAACAAAGTTACGTCGCTCGTATCCAATTCGACATGAGTTTAAAATAACTATTATACGCCTTCCTCCTAGCGCAACCTAACCCAATCGGCCACACCATCCTGTGCGCTTCCACTCGAAGCTGCACGTACCCCTCCCCACGTTTTTTTTGCTCTTTTTTCCCTTTTCTCCTTTCCTTTTGTCCTGGTCTTTCTGACCCTCTCCTCTCCTTCCAAT[T/C]TCCTTTATTTTTGCATCCTTTTCTGTTTCGCTATTGGTATCTCTACTATTATAAAAATTGAAGATGTTTCCCCTGATATTTTGGTACGTTGTCC…
5	8	3755220	GGCAAGTAGCCGTGGAAGAGTTTGTTAGCCGAGGGAGGCGGTGGCATTTGAAGGCGTCGCGAGAAGACGCAGGTCGCTCTCTGACAGGTGGGTCCCCGTTTCAACTTTGGTCAACCGTAGTCAATGACGGGTGGGCCCGACCACAGGGAGTGAGTGCAGCAGATTTCGTGGTACAGAATTTGCTCAAATGACGCGGCGCAGGTTCGGGATTGCATTTCAGTGGACTCTGCAAATCTTATATACAAAGAGCAATTTTACGGTTATTAAGGAGGTACCATTTTTTCTATTGCAAATTTGGTA[C/T]CTCTTGATACCTAGGTACTACGAGGTACCATAAAGTACCAAAATTTTACACTAAAATTTTGGTATCTCATAGTACCTCCTCAAGAACCATAGAA…

## Sheet: Table S4
Table S4. The information of sequencing reads of P1, P2, resistance and susceptible bulks
Sample	Library_Flowcell_Lane	Raw reads	Raw data	Effective(%)	Error(%)	Q20(%)	Q30(%)	GC(%)
P1	FDSW210339315-1r_HK2CHDSX2_L1	26217258	15.8	99.36	0.03	97.25	92.5	42.48
P1	FDSW210339315-1r_HLFVNDSX2_L2	79173372		99.32	0.03	97.03	92.01	42.48
P2	FDSW210339316-1r_HK2CHDSX2_L1	29770128	16.5	99.4	0.03	97.29	92.56	41.57
P2	FDSW210339316-1r_HLFVNDSX2_L2	80474804		99.37	0.03	97.12	92.16	41.58
BulkS_2	FDSW210339318-1r_HLFVNDSX2_L2	74528494	16.3	99.43	0.03	97.12	92.08	39.69
BulkS_2	FDSW210339318-1r_HK2CHDSX2_L2	34308290		99.47	0.03	97.23	92.21	39.74
BulkR_2	FDSW210339317-1r_HLFVNDSX2_L2	84441442	16.4	99.4	0.03	97.14	92.18	40.85
BulkR_2	FDSW210339317-1r_HK2CHDSX2_L1	24779416		99.43	0.03	97.31	92.56	40.85
Footnote:	P1 (Maled Phai)
	P2 (ULR207)
	BulkR_2 (Resistance bulk)
	BulkS_2 (Susceptible bulk)

## Sheet: Table S5
Table S5. The alignments data of P1, P2, resistance and susceptible bulks
Sample	Mapped reads	Total reads	Mapping rate(%)	Average depth(X)	Coverage at least 1X(%)	Coverage at least 4X(%)
P1	91767062	93419258	0.9823	34.8929	0.9507	0.9386
P2	96904475	98220506	0.9866	36.9341	0.9565	0.9454
BulkR_2	95811248	97295280	0.9847	36.4693	0.9728	0.9629
BulkS_2	95281150	96870311	0.9836	36.1648	0.9702	0.9571
Footnote:	P1 (Maled Phai)
	P2 (ULR207)
	BulkR_2 (Resistance bulk)
	BulkS_2 (Susceptible bulk)

## Sheet: Table S6
Table S6. The information of annotations gene RAD of P1, P2, resistance and susceptible bulks
CHROM	POS	ID	REF	ALT	Effect on gene	Impact	Gene name	Gene ID
8	1322	Chr8_1322	AAACCCTAAACCCTAAAACCCTAAACCCTAAACCCTT	A	intergenic_region	MODIFIER	CHR_START-Os08g0100150	CHR_START-Os08g0100150
8	1496	Chr8_1496	A	G	intergenic_region	MODIFIER	CHR_START-Os08g0100150	CHR_START-Os08g0100150
8	1886	Chr8_1886	A	G	intergenic_region	MODIFIER	CHR_START-Os08g0100150	CHR_START-Os08g0100150
8	2059	Chr8_2059	T	C	intergenic_region	MODIFIER	CHR_START-Os08g0100150	CHR_START-Os08g0100150
8	2061	Chr8_2061	G	A	intergenic_region	MODIFIER	CHR_START-Os08g0100150	CHR_START-Os08g0100150
8	3403	Chr8_3403	C	T	intergenic_region	MODIFIER	CHR_START-Os08g0100150	CHR_START-Os08g0100150
8	3430	Chr8_3430	T	C	intergenic_region	MODIFIER	CHR_START-Os08g0100150	CHR_START-Os08g0100150
8	3456	Chr8_3456	T	C	intergenic_region	MODIFIER	CHR_START-Os08g0100150	CHR_START-Os08g0100150
8	3578	Chr8_3578	T	C	intergenic_region	MODIFIER	CHR_START-Os08g0100150	CHR_START-Os08g0100150
8	3602	Chr8_3602	G	A	intergenic_region	MODIFIER	CHR_START-Os08g0100150	CHR_START-Os08g0100150
8	3709	Chr8_3709	C	T	intergenic_region	MODIFIER	CHR_START-Os08g0100150	CHR_START-Os08g0100150
8	3757	Chr8_3757	A	G	intergenic_region	MODIFIER	CHR_START-Os08g0100150	CHR_START-Os08g0100150
8	3766	Chr8_3766	T	G	intergenic_region	MODIFIER	CHR_START-Os08g0100150	CHR_START-Os08g0100150
8	3841	Chr8_3841	A	G	intergenic_region	MODIFIER	CHR_START-Os08g0100150	CHR_START-Os08g0100150
8	3848	Chr8_3848	A	G	intergenic_region	MODIFIER	CHR_START-Os08g0100150	CHR_START-Os08g0100150
8	4011	Chr8_4011	T	A	intergenic_region	MODIFIER	CHR_START-Os08g0100150	CHR_START-Os08g0100150
8	4328	Chr8_4328	G	A	intergenic_region	MODIFIER	CHR_START-Os08g0100150	CHR_START-Os08g0100150
8	6600	Chr8_6600	C	T	intergenic_region	MODIFIER	CHR_START-Os08g0100150	CHR_START-Os08g0100150
8	12892	Chr8_12892	T	C	upstream_gene_variant	MODIFIER	Os08g0100150	Os08g0100150
8	13385	Chr8_13385	T	A	upstream_gene_variant	MODIFIER	Os08g0100150	Os08g0100150
8	13395	Chr8_13395	A	C	upstream_gene_variant	MODIFIER	Os08g0100150	Os08g0100150
8	13469	Chr8_13469	T	C	upstream_gene_variant	MODIFIER	Os08g0100150	Os08g0100150
8	15280	Chr8_15280	G	A	upstream_gene_variant	MODIFIER	Os08g0100150	Os08g0100150
8	16058	Chr8_16058	G	A	upstream_gene_variant	MODIFIER	Os08g0100150	Os08g0100150
8	16866	Chr8_16866	A	G	upstream_gene_variant	MODIFIER	Os08g0100150	Os08g0100150
8	20671	Chr8_20671	AT	A	upstream_gene_variant	MODIFIER	Os08g0100300	Os08g0100300
8	41195	Chr8_41195	T	G	upstream_gene_variant	MODIFIER	Os08g0100500	Os08g0100500
8	41197	Chr8_41197	G	T	upstream_gene_variant	MODIFIER	Os08g0100500	Os08g0100500
8	44837	Chr8_44837	G	GA	downstream_gene_variant	MODIFIER	Os08g0100500	Os08g0100500
8	52045	Chr8_52045	G	A	missense_variant	MODERATE	Os08g0100600	Os08g0100600
8	53313	Chr8_53313	TGG	T	3_prime_UTR_variant	MODIFIER	Os08g0100600	Os08g0100600
8	53314	Chr8_53314	G	T	3_prime_UTR_variant	MODIFIER	Os08g0100600	Os08g0100600
8	58723	Chr8_58723	C	CAG	5_prime_UTR_variant	MODIFIER	Os08g0100800	Os08g0100800
8	59832	Chr8_59832	A	T	downstream_gene_variant	MODIFIER	Os08g0100700	Os08g0100700
8	64814	Chr8_64814	G	C	splice_region_variant&intron_variant	LOW	IDEF1	Os08g0101000
8	66814	Chr8_66814	A	ATTGTGG	disruptive_inframe_insertion	MODERATE	IDEF1	Os08g0101000
8	68828	Chr8_68828	C	CA	upstream_gene_variant	MODIFIER	IDEF1	Os08g0101000
8	69385	Chr8_69385	G	A	upstream_gene_variant	MODIFIER	IDEF1	Os08g0101000
8	74656	Chr8_74656	T	A	upstream_gene_variant	MODIFIER	HMGB	Os08g0101100
8	74657	Chr8_74657	T	G	upstream_gene_variant	MODIFIER	HMGB	Os08g0101100
8	74663	Chr8_74663	C	T	upstream_gene_variant	MODIFIER	HMGB	Os08g0101100
8	74670	Chr8_74670	G	T	upstream_gene_variant	MODIFIER	HMGB	Os08g0101100
8	74672	Chr8_74672	G	T	upstream_gene_variant	MODIFIER	HMGB	Os08g0101100
8	74681	Chr8_74681	G	GA	upstream_gene_variant	MODIFIER	HMGB	Os08g0101100
8	74683	Chr8_74683	T	C	upstream_gene_variant	MODIFIER	HMGB	Os08g0101100
8	75474	Chr8_75474	AATTATTATT	A	upstream_gene_variant	MODIFIER	HMGB	Os08g0101100
8	76023	Chr8_76023	T	A	upstream_gene_variant	MODIFIER	HMGB	Os08g0101100
8	77347	Chr8_77347	C	A	upstream_gene_variant	MODIFIER	HMGB	Os08g0101100
8	77373	Chr8_77373	T	A	upstream_gene_variant	MODIFIER	HMGB	Os08g0101100
8	77425	Chr8_77425	C	G	upstream_gene_variant	MODIFIER	HMGB	Os08g0101100
8	77670	Chr8_77670	A	G	upstream_gene_variant	MODIFIER	HMGB	Os08g0101100
8	77681	Chr8_77681	A	AGG	upstream_gene_variant	MODIFIER	HMGB	Os08g0101100
8	78324	Chr8_78324	C	T	synonymous_variant	LOW	Os08g0101400	Os08g0101400
8	84536	Chr8_84536	T	G	upstream_gene_variant	MODIFIER	OsSultr5	Os08g0101500
8	90916	Chr8_90916	GAAAT	G	downstream_gene_variant	MODIFIER	OsSultr5	Os08g0101500
8	93381	Chr8_93381	T	C	upstream_gene_variant	MODIFIER	OsSEND-1	Os08g0101600
8	93383	Chr8_93383	A	G	upstream_gene_variant	MODIFIER	OsSEND-1	Os08g0101600
8	93387	Chr8_93387	C	G	upstream_gene_variant	MODIFIER	OsSEND-1	Os08g0101600
8	93405	Chr8_93405	A	G	upstream_gene_variant	MODIFIER	OsSEND-1	Os08g0101600
8	93410	Chr8_93410	C	T	upstream_gene_variant	MODIFIER	OsSEND-1	Os08g0101600
8	94721	Chr8_94721	CAT	C	upstream_gene_variant	MODIFIER	OsSEND-1	Os08g0101600
8	94763	Chr8_94763	G	T	upstream_gene_variant	MODIFIER	OsSEND-1	Os08g0101600
8	95781	Chr8_95781	A	G	upstream_gene_variant	MODIFIER	OsSEND-1	Os08g0101600
8	95845	Chr8_95845	C	CCATACATACATACATA	3_prime_UTR_variant	MODIFIER	Os08g0101700	Os08g0101700
8	96929	Chr8_96929	G	A	5_prime_UTR_variant	MODIFIER	Os08g0101700	Os08g0101700
8	101474	Chr8_101474	G	A	upstream_gene_variant	MODIFIER	Os08g0101700	Os08g0101700
8	102363	Chr8_102363	G	GATCTATCT	5_prime_UTR_variant	MODIFIER	Os08g0101800	Os08g0101800
8	104220	Chr8_104220	A	G	upstream_gene_variant	MODIFIER	Os08g0101900	Os08g0101900
8	105276	Chr8_105276	C	T	upstream_gene_variant	MODIFIER	Os08g0101900	Os08g0101900
8	105568	Chr8_105568	T	C	upstream_gene_variant	MODIFIER	Os08g0101900	Os08g0101900
8	107177	Chr8_107177	T	A	3_prime_UTR_variant	MODIFIER	Os08g0101800	Os08g0101800
8	109620	Chr8_109620	A	ATG	3_prime_UTR_variant	MODIFIER	OsSNAT2	Os08g0102000
8	109929	Chr8_109929	G	A	synonymous_variant	LOW	OsSNAT2	Os08g0102000
8	109981	Chr8_109981	G	A	missense_variant	MODERATE	OsSNAT2	Os08g0102000
8	110321	Chr8_110321	C	T	missense_variant	MODERATE	OsSNAT2	Os08g0102000
8	114760	Chr8_114760	A	ATCAATGCCACG	upstream_gene_variant	MODIFIER	OsSNAT2	Os08g0102000
8	117864	Chr8_117864	C	A	upstream_gene_variant	MODIFIER	Os08g0102050	Os08g0102050
8	119380	Chr8_119380	G	A	upstream_gene_variant	MODIFIER	Os08g0102050	Os08g0102050
8	121079	Chr8_121079	TTTC	T	upstream_gene_variant	MODIFIER	Os08g0102100	Os08g0102100
8	121211	Chr8_121211	GA	G	upstream_gene_variant	MODIFIER	Os08g0102100	Os08g0102100
8	121867	Chr8_121867	T	C	upstream_gene_variant	MODIFIER	Os08g0102100	Os08g0102100
8	122054	Chr8_122054	C	CA	upstream_gene_variant	MODIFIER	Os08g0102100	Os08g0102100
8	122247	Chr8_122247	TG	T	upstream_gene_variant	MODIFIER	Os08g0102100	Os08g0102100
8	122332	Chr8_122332	G	T	upstream_gene_variant	MODIFIER	Os08g0102100	Os08g0102100
8	125683	Chr8_125683	GCTT	G	upstream_gene_variant	MODIFIER	Os08g0102100	Os08g0102100
8	126343	Chr8_126343	CCT	C	downstream_gene_variant	MODIFIER	Os08g0102250	Os08g0102250
8	128007	Chr8_128007	G	A	downstream_gene_variant	MODIFIER	Os08g0102250	Os08g0102250
8	132442	Chr8_132442	A	AG	intergenic_region	MODIFIER	Os08g0102250-OsOFP28	Os08g0102250-Os08g0102400
8	133755	Chr8_133755	G	GA	upstream_gene_variant	MODIFIER	OsOFP28	Os08g0102400
8	134526	Chr8_134526	C	T	upstream_gene_variant	MODIFIER	OsOFP28	Os08g0102400
8	136563	Chr8_136563	GT	G	upstream_gene_variant	MODIFIER	OsOFP28	Os08g0102400
8	136591	Chr8_136591	A	G	upstream_gene_variant	MODIFIER	OsOFP28	Os08g0102400
8	138417	Chr8_138417	T	G	5_prime_UTR_variant	MODIFIER	OsOFP28	Os08g0102400
8	141230	Chr8_141230	A	T	downstream_gene_variant	MODIFIER	OsOFP28	Os08g0102400
8	144121	Chr8_144121	T	C	downstream_gene_variant	MODIFIER	OsOFP28	Os08g0102400
8	149042	Chr8_149042	G	A	downstream_gene_variant	MODIFIER	Os08g0102700	Os08g0102700
8	151307	Chr8_151307	A	T	downstream_gene_variant	MODIFIER	Os08g0102700	Os08g0102700
8	151710	Chr8_151710	A	AAAATAAATAAAT	downstream_gene_variant	MODIFIER	Os08g0102700	Os08g0102700
8	151750	Chr8_151750	TAAATAA	T	downstream_gene_variant	MODIFIER	Os08g0102700	Os08g0102700
8	151847	Chr8_151847	G	A	downstream_gene_variant	MODIFIER	Os08g0102700	Os08g0102700
8	153873	Chr8_153873	T	A	upstream_gene_variant	MODIFIER	Os08g0102700	Os08g0102700
8	153874	Chr8_153874	A	T	upstream_gene_variant	MODIFIER	Os08g0102700	Os08g0102700
8	154390	Chr8_154390	A	AC	upstream_gene_variant	MODIFIER	Os08g0102700	Os08g0102700
8	155193	Chr8_155193	G	GTATATA	upstream_gene_variant	MODIFIER	Os08g0102700	Os08g0102700
8	155210	Chr8_155210	TATACACAC	T	upstream_gene_variant	MODIFIER	Os08g0102700	Os08g0102700
8	155418	Chr8_155418	A	G	upstream_gene_variant	MODIFIER	Os08g0102700	Os08g0102700
8	156148	Chr8_156148	G	A	upstream_gene_variant	MODIFIER	Os08g0102700	Os08g0102700
8	159393	Chr8_159393	G	T	missense_variant	MODERATE	Os08g0102800	Os08g0102800
8	159693	Chr8_159693	G	A	3_prime_UTR_variant	MODIFIER	Os08g0102800	Os08g0102800
8	160000	Chr8_160000	T	C	downstream_gene_variant	MODIFIER	Os08g0102800	Os08g0102800
8	161144	Chr8_161144	A	G	downstream_gene_variant	MODIFIER	Os08g0102800	Os08g0102800
8	163686	Chr8_163686	T	A	upstream_gene_variant	MODIFIER	OsVQ32	Os08g0102900
8	163764	Chr8_163764	TTATATATATATATATATATATATA	T,TTATATATATATA	upstream_gene_variant	MODIFIER	OsVQ32	Os08g0102900
8	164979	Chr8_164979	C	T	upstream_gene_variant	MODIFIER	OsVQ32	Os08g0102900
8	166028	Chr8_166028	G	GA	upstream_gene_variant	MODIFIER	OsVQ32	Os08g0102900
8	169133	Chr8_169133	A	T	downstream_gene_variant	MODIFIER	OsVQ32	Os08g0102900
8	169738	Chr8_169738	G	A	downstream_gene_variant	MODIFIER	OsVQ32	Os08g0102900
8	170779	Chr8_170779	G	GT	downstream_gene_variant	MODIFIER	OsVQ32	Os08g0102900
8	172215	Chr8_172215	C	A	3_prime_UTR_variant	MODIFIER	OsACTPK5	Os08g0103000
8	173466	Chr8_173466	G	C	upstream_gene_variant	MODIFIER	Os08g0103100	Os08g0103100
8	173474	Chr8_173474	G	C	upstream_gene_variant	MODIFIER	Os08g0103100	Os08g0103100
8	178222	Chr8_178222	A	T	5_prime_UTR_variant	MODIFIER	Os08g0103100	Os08g0103100
8	179932	Chr8_179932	C	CAT	upstream_gene_variant	MODIFIER	OsACTPK5	Os08g0103000
8	182251	Chr8_182251	C	T	3_prime_UTR_variant	MODIFIER	Os08g0103100	Os08g0103100
8	182538	Chr8_182538	A	G	3_prime_UTR_variant	MODIFIER	Os08g0103100	Os08g0103100
8	183772	Chr8_183772	G	GA	upstream_gene_variant	MODIFIER	OsACTPK5	Os08g0103000
8	186675	Chr8_186675	G	GA	upstream_gene_variant	MODIFIER	OsTLP2	Os08g0103300
8	186996	Chr8_186996	CAT	C	upstream_gene_variant	MODIFIER	OsTLP2	Os08g0103300
8	194420	Chr8_194420	TGGA	T	downstream_gene_variant	MODIFIER	OsTLP2	Os08g0103300
8	197991	Chr8_197991	A	AT	upstream_gene_variant	MODIFIER	Os08g0103400	Os08g0103400
8	199335	Chr8_199335	C	CATT	upstream_gene_variant	MODIFIER	Os08g0103400	Os08g0103400
8	202166	Chr8_202166	T	G	synonymous_variant	LOW	Os08g0103600	Os08g0103600
8	203763	Chr8_203763	CCCG	C	disruptive_inframe_deletion	MODERATE	Os08g0103600	Os08g0103600
8	205886	Chr8_205886	C	A	upstream_gene_variant	MODIFIER	Os08g0103600	Os08g0103600
8	208292	Chr8_208292	A	AC	upstream_gene_variant	MODIFIER	Os08g0103600	Os08g0103600
8	212025	Chr8_212025	G	A	missense_variant	MODERATE	ONAC031	Os08g0103900
8	213688	Chr8_213688	CAG	C	upstream_gene_variant	MODIFIER	ONAC031	Os08g0103900
8	214151	Chr8_214151	A	AT	upstream_gene_variant	MODIFIER	ONAC031	Os08g0103900
8	214275	Chr8_214275	T	TA	upstream_gene_variant	MODIFIER	ONAC031	Os08g0103900
8	214318	Chr8_214318	T	C	upstream_gene_variant	MODIFIER	ONAC031	Os08g0103900
8	214388	Chr8_214388	G	C	upstream_gene_variant	MODIFIER	ONAC031	Os08g0103900
8	219473	Chr8_219473	A	G	downstream_gene_variant	MODIFIER	Os08g0104100	Os08g0104100
8	222811	Chr8_222811	G	C	3_prime_UTR_variant	MODIFIER	Os08g0104100	Os08g0104100
8	226776	Chr8_226776	C	CAA	upstream_gene_variant	MODIFIER	Os08g0104100	Os08g0104100
8	228444	Chr8_228444	GT	G	upstream_gene_variant	MODIFIER	Os08g0104100	Os08g0104100
8	231614	Chr8_231614	T	C	missense_variant	MODERATE	OsRMR2	Os08g0104300
8	233286	Chr8_233286	A	AT	downstream_gene_variant	MODIFIER	OsRMR2	Os08g0104300
8	234277	Chr8_234277	G	A	synonymous_variant	LOW	Os08g0104400	Os08g0104400
8	234871	Chr8_234871	A	AAT	upstream_gene_variant	MODIFIER	Os08g0104400	Os08g0104400
8	235036	Chr8_235036	GA	G	upstream_gene_variant	MODIFIER	Os08g0104400	Os08g0104400
8	235343	Chr8_235343	TCCGAAATTTCCAA	T	upstream_gene_variant	MODIFIER	Os08g0104400	Os08g0104400
8	238299	Chr8_238299	A	C	upstream_gene_variant	MODIFIER	Os08g0104400	Os08g0104400
8	239246	Chr8_239246	A	G	upstream_gene_variant	MODIFIER	Os08g0104400	Os08g0104400
8	241269	Chr8_241269	A	T	downstream_gene_variant	MODIFIER	Fd1	Os08g0104600
8	244441	Chr8_244441	G	C	upstream_gene_variant	MODIFIER	Fd1	Os08g0104600
8	245327	Chr8_245327	C	T	upstream_gene_variant	MODIFIER	Fd1	Os08g0104600
8	247159	Chr8_247159	C	T	upstream_gene_variant	MODIFIER	Fd1	Os08g0104600
8	247160	Chr8_247160	A	G	upstream_gene_variant	MODIFIER	Fd1	Os08g0104600
8	247164	Chr8_247164	T	C	upstream_gene_variant	MODIFIER	Fd1	Os08g0104600
8	247165	Chr8_247165	C	T	upstream_gene_variant	MODIFIER	Fd1	Os08g0104600
8	247168	Chr8_247168	T	C	upstream_gene_variant	MODIFIER	Fd1	Os08g0104600
8	247173	Chr8_247173	G	A	upstream_gene_variant	MODIFIER	Fd1	Os08g0104600
8	247174	Chr8_247174	T	A	upstream_gene_variant	MODIFIER	Fd1	Os08g0104600
8	247212	Chr8_247212	A	G	upstream_gene_variant	MODIFIER	Fd1	Os08g0104600
8	248339	Chr8_248339	G	A	upstream_gene_variant	MODIFIER	Os08g0104700	Os08g0104700
8	248601	Chr8_248601	TA	T	upstream_gene_variant	MODIFIER	Os08g0104700	Os08g0104700
8	250474	Chr8_250474	A	T	upstream_gene_variant	MODIFIER	Os08g0104700	Os08g0104700
8	251878	Chr8_251878	G	T	upstream_gene_variant	MODIFIER	Os08g0104700	Os08g0104700
8	252960	Chr8_252960	ACCC	A	upstream_gene_variant	MODIFIER	Os08g0104700	Os08g0104700
8	256281	Chr8_256281	A	AT	downstream_gene_variant	MODIFIER	Os08g0104800	Os08g0104800
8	258554	Chr8_258554	C	CT	3_prime_UTR_variant	MODIFIER	Os08g0104700	Os08g0104700
8	261273	Chr8_261273	CTT	C	5_prime_UTR_variant	MODIFIER	Os08g0104800	Os08g0104800
8	261276	Chr8_261276	AATTAATTAATTC	A	5_prime_UTR_variant	MODIFIER	Os08g0104800	Os08g0104800
8	261939	Chr8_261939	GT	G	upstream_gene_variant	MODIFIER	Os08g0104800	Os08g0104800
8	263665	Chr8_263665	G	A	upstream_gene_variant	MODIFIER	Os08g0104800	Os08g0104800
8	264736	Chr8_264736	AT	A	upstream_gene_variant	MODIFIER	Os08g0104800	Os08g0104800
8	270068	Chr8_270068	C	CA	downstream_gene_variant	MODIFIER	EHD3	Os08g0105000
8	271526	Chr8_271526	AGGG	A	downstream_gene_variant	MODIFIER	EHD3	Os08g0105000
8	281700	Chr8_281700	T	TA	upstream_gene_variant	MODIFIER	EHD3	Os08g0105000
8	281985	Chr8_281985	C	CT	upstream_gene_variant	MODIFIER	OsFbox403	Os08g0105100
8	282601	Chr8_282601	AT	A	upstream_gene_variant	MODIFIER	OsFbox403	Os08g0105100
8	287150	Chr8_287150	A	G	upstream_gene_variant	MODIFIER	Os08g0105450	Os08g0105450
8	287166	Chr8_287166	A	ACC	upstream_gene_variant	MODIFIER	Os08g0105450	Os08g0105450
8	291686	Chr8_291686	AG	A,AGG	upstream_gene_variant	MODIFIER	Os08g0105400	Os08g0105400
8	292018	Chr8_292018	A	G	upstream_gene_variant	MODIFIER	Os08g0105400	Os08g0105400
8	297134	Chr8_297134	A	AG	frameshift_variant	HIGH	Os08g0105700	Os08g0105700
8	299056	Chr8_299056	C	T	upstream_gene_variant	MODIFIER	Os08g0105600	Os08g0105600
8	302888	Chr8_302888	CTGATCATCATCACGGTCATCATCCATCTGTACT	C	disruptive_inframe_deletion	MODERATE	Os08g0105800	Os08g0105800
8	303499	Chr8_303499	T	G	missense_variant	MODERATE	Os08g0105800	Os08g0105800
8	304665	Chr8_304665	CT	C	upstream_gene_variant	MODIFIER	Os08g0105800	Os08g0105800
8	309521	Chr8_309521	AC	A	frameshift_variant	HIGH	Os08g0106000	Os08g0106000
8	313136	Chr8_313136	A	G	upstream_gene_variant	MODIFIER	Os08g0105901	Os08g0105901
8	313179	Chr8_313179	A	G	upstream_gene_variant	MODIFIER	Os08g0105901	Os08g0105901
8	313292	Chr8_313292	TA	T	upstream_gene_variant	MODIFIER	Os08g0105901	Os08g0105901
8	313645	Chr8_313645	A	AT	upstream_gene_variant	MODIFIER	Os08g0105901	Os08g0105901
8	314108	Chr8_314108	C	A	downstream_gene_variant	MODIFIER	Os08g0106000	Os08g0106000
8	315324	Chr8_315324	T	TGA	upstream_gene_variant	MODIFIER	Os08g0106300	Os08g0106300
8	322456	Chr8_322456	T	G	missense_variant	MODERATE	Os08g0106501	Os08g0106501
8	322484	Chr8_322484	C	T	synonymous_variant	LOW	Os08g0106501	Os08g0106501
8	325241	Chr8_325241	TAA	T	upstream_gene_variant	MODIFIER	Os08g0106501	Os08g0106501
8	325256	Chr8_325256	A	C	upstream_gene_variant	MODIFIER	Os08g0106501	Os08g0106501
8	325258	Chr8_325258	A	C	upstream_gene_variant	MODIFIER	Os08g0106501	Os08g0106501
8	325457	Chr8_325457	A	C	upstream_gene_variant	MODIFIER	Os08g0106501	Os08g0106501
8	325877	Chr8_325877	C	T	upstream_gene_variant	MODIFIER	Os08g0106501	Os08g0106501
8	325913	Chr8_325913	T	TTC	upstream_gene_variant	MODIFIER	Os08g0106501	Os08g0106501
8	326144	Chr8_326144	A	G	upstream_gene_variant	MODIFIER	Os08g0106501	Os08g0106501
8	326356	Chr8_326356	G	GA	upstream_gene_variant	MODIFIER	Os08g0106501	Os08g0106501
8	326840	Chr8_326840	C	T	upstream_gene_variant	MODIFIER	Os08g0106501	Os08g0106501
8	326967	Chr8_326967	G	A	upstream_gene_variant	MODIFIER	Os08g0106501	Os08g0106501
8	327151	Chr8_327151	C	T	upstream_gene_variant	MODIFIER	Os08g0106501	Os08g0106501
8	327165	Chr8_327165	T	C	upstream_gene_variant	MODIFIER	Os08g0106501	Os08g0106501
8	327177	Chr8_327177	G	A	upstream_gene_variant	MODIFIER	Os08g0106501	Os08g0106501
8	327825	Chr8_327825	A	G	upstream_gene_variant	MODIFIER	Os08g0106501	Os08g0106501
8	328234	Chr8_328234	C	T	upstream_gene_variant	MODIFIER	Os08g0106600	Os08g0106600
8	328296	Chr8_328296	A	G	upstream_gene_variant	MODIFIER	Os08g0106600	Os08g0106600
8	328329	Chr8_328329	AG	A	upstream_gene_variant	MODIFIER	Os08g0106600	Os08g0106600
8	328758	Chr8_328758	TA	T	upstream_gene_variant	MODIFIER	Os08g0106600	Os08g0106600
8	329355	Chr8_329355	AGAG	A	conservative_inframe_deletion	MODERATE	Os08g0106600	Os08g0106600
8	329801	Chr8_329801	TGGCC	T	3_prime_UTR_variant	MODIFIER	Os08g0106600	Os08g0106600
8	329821	Chr8_329821	G	T	3_prime_UTR_variant	MODIFIER	Os08g0106600	Os08g0106600
8	331259	Chr8_331259	A	C	upstream_gene_variant	MODIFIER	Os08g0106801	Os08g0106801
8	331331	Chr8_331331	G	GA	upstream_gene_variant	MODIFIER	Os08g0106801	Os08g0106801
8	331458	Chr8_331458	T	C	upstream_gene_variant	MODIFIER	Os08g0106801	Os08g0106801
8	331922	Chr8_331922	TATTCCTAC	T	upstream_gene_variant	MODIFIER	Os08g0106801	Os08g0106801
8	331953	Chr8_331953	T	C	upstream_gene_variant	MODIFIER	Os08g0106801	Os08g0106801
8	333167	Chr8_333167	G	A	upstream_gene_variant	MODIFIER	Os08g0106801	Os08g0106801
8	333505	Chr8_333505	T	C	upstream_gene_variant	MODIFIER	Os08g0106801	Os08g0106801
8	333559	Chr8_333559	T	C	upstream_gene_variant	MODIFIER	Os08g0106801	Os08g0106801
8	334024	Chr8_334024	G	A	upstream_gene_variant	MODIFIER	Os08g0106801	Os08g0106801
8	334387	Chr8_334387	G	T	upstream_gene_variant	MODIFIER	Os08g0106801	Os08g0106801
8	334389	Chr8_334389	G	A	upstream_gene_variant	MODIFIER	Os08g0106801	Os08g0106801
8	334405	Chr8_334405	T	C	upstream_gene_variant	MODIFIER	Os08g0106801	Os08g0106801
8	334431	Chr8_334431	G	A	upstream_gene_variant	MODIFIER	Os08g0106801	Os08g0106801
8	334481	Chr8_334481	G	C	upstream_gene_variant	MODIFIER	Os08g0106801	Os08g0106801
8	334566	Chr8_334566	G	T	upstream_gene_variant	MODIFIER	Os08g0106801	Os08g0106801
8	334581	Chr8_334581	T	C	upstream_gene_variant	MODIFIER	Os08g0106801	Os08g0106801
8	334612	Chr8_334612	G	GA	upstream_gene_variant	MODIFIER	Os08g0106801	Os08g0106801
8	334696	Chr8_334696	TA	T,TAA	upstream_gene_variant	MODIFIER	Os08g0106801	Os08g0106801
8	334786	Chr8_334786	C	T	upstream_gene_variant	MODIFIER	Os08g0106801	Os08g0106801
8	334874	Chr8_334874	CT	C	upstream_gene_variant	MODIFIER	Os08g0106801	Os08g0106801
8	334920	Chr8_334920	T	A	upstream_gene_variant	MODIFIER	Os08g0106801	Os08g0106801
8	334931	Chr8_334931	T	C	upstream_gene_variant	MODIFIER	Os08g0106801	Os08g0106801
8	335058	Chr8_335058	T	C	upstream_gene_variant	MODIFIER	Os08g0106801	Os08g0106801
8	335079	Chr8_335079	T	TAA	upstream_gene_variant	MODIFIER	Os08g0106801	Os08g0106801
8	335081	Chr8_335081	G	A,GTCTGATCACATAA	upstream_gene_variant	MODIFIER	Os08g0106801	Os08g0106801
8	335949	Chr8_335949	G	A	5_prime_UTR_variant	MODIFIER	Os08g0106700	Os08g0106700
8	336028	Chr8_336028	G	A	5_prime_UTR_premature_start_codon_gain_variant	LOW	Os08g0106700	Os08g0106700
8	336119	Chr8_336119	T	G	5_prime_UTR_premature_start_codon_gain_variant	LOW	Os08g0106700	Os08g0106700
8	336168	Chr8_336168	C	T	upstream_gene_variant	MODIFIER	Os08g0106700	Os08g0106700
8	336226	Chr8_336226	GA	G	upstream_gene_variant	MODIFIER	Os08g0106700	Os08g0106700
8	336255	Chr8_336255	C	A	upstream_gene_variant	MODIFIER	Os08g0106700	Os08g0106700
8	336282	Chr8_336282	A	T	upstream_gene_variant	MODIFIER	Os08g0106700	Os08g0106700
8	336347	Chr8_336347	A	T	upstream_gene_variant	MODIFIER	Os08g0106700	Os08g0106700
8	336544	Chr8_336544	C	T	missense_variant	MODERATE	Os08g0106900	Os08g0106900
8	336724	Chr8_336724	G	A	missense_variant	MODERATE	Os08g0106801	Os08g0106801
8	336767	Chr8_336767	C	T	missense_variant	MODERATE	Os08g0106900	Os08g0106900
8	337139	Chr8_337139	A	G	missense_variant	MODERATE	Os08g0106900	Os08g0106900
8	337215	Chr8_337215	G	A	missense_variant	MODERATE	Os08g0106900	Os08g0106900
8	337443	Chr8_337443	A	G	missense_variant	MODERATE	Os08g0106900	Os08g0106900
8	337736	Chr8_337736	T	C	synonymous_variant	LOW	Os08g0106900	Os08g0106900
8	337960	Chr8_337960	G	A	upstream_gene_variant	MODIFIER	Os08g0106700	Os08g0106700
8	337988	Chr8_337988	G	A	upstream_gene_variant	MODIFIER	Os08g0106700	Os08g0106700
8	338249	Chr8_338249	T	C	upstream_gene_variant	MODIFIER	Os08g0106700	Os08g0106700
8	338317	Chr8_338317	G	A	upstream_gene_variant	MODIFIER	Os08g0106700	Os08g0106700
8	338327	Chr8_338327	G	A	upstream_gene_variant	MODIFIER	Os08g0106700	Os08g0106700
8	338354	Chr8_338354	G	A	upstream_gene_variant	MODIFIER	Os08g0106700	Os08g0106700
8	338426	Chr8_338426	T	TTTC	upstream_gene_variant	MODIFIER	Os08g0106700	Os08g0106700
8	338556	Chr8_338556	C	T	upstream_gene_variant	MODIFIER	Os08g0106700	Os08g0106700
8	338649	Chr8_338649	C	T	upstream_gene_variant	MODIFIER	Os08g0106700	Os08g0106700
8	339200	Chr8_339200	A	C	upstream_gene_variant	MODIFIER	Os08g0106700	Os08g0106700
8	340201	Chr8_340201	A	C	upstream_gene_variant	MODIFIER	Os08g0106700	Os08g0106700
8	340240	Chr8_340240	T	C	upstream_gene_variant	MODIFIER	Os08g0106700	Os08g0106700
8	340259	Chr8_340259	T	C	upstream_gene_variant	MODIFIER	Os08g0106700	Os08g0106700
8	340422	Chr8_340422	T	C	upstream_gene_variant	MODIFIER	Os08g0106700	Os08g0106700
8	340423	Chr8_340423	G	A	upstream_gene_variant	MODIFIER	Os08g0106700	Os08g0106700
8	340433	Chr8_340433	C	T	upstream_gene_variant	MODIFIER	Os08g0106700	Os08g0106700
8	340437	Chr8_340437	G	A	upstream_gene_variant	MODIFIER	Os08g0106700	Os08g0106700
8	340440	Chr8_340440	A	G	upstream_gene_variant	MODIFIER	Os08g0106700	Os08g0106700
8	340454	Chr8_340454	CTGGCA	C	upstream_gene_variant	MODIFIER	Os08g0106700	Os08g0106700
8	341200	Chr8_341200	T	TCCA	upstream_gene_variant	MODIFIER	Os08g0106900	Os08g0106900
8	341609	Chr8_341609	G	T	upstream_gene_variant	MODIFIER	Os08g0106900	Os08g0106900
8	345561	Chr8_345561	G	A	intergenic_region	MODIFIER	Os08g0106900-Os08g0107100	Os08g0106900-Os08g0107100
8	357256	Chr8_357256	G	A	missense_variant	MODERATE	OsPGL30	Os08g0107300
8	357283	Chr8_357283	GGGGACA	G	disruptive_inframe_deletion	MODERATE	OsPGL30	Os08g0107300
8	357326	Chr8_357326	GGTC	G	conservative_inframe_deletion	MODERATE	OsPGL30	Os08g0107300
8	357346	Chr8_357346	G	GTGTCGA	disruptive_inframe_insertion	MODERATE	OsPGL30	Os08g0107300
8	357350	Chr8_357350	C	T	missense_variant	MODERATE	OsPGL30	Os08g0107300
8	358495	Chr8_358495	CA	C	upstream_gene_variant	MODIFIER	Os08g0107100	Os08g0107100
8	359555	Chr8_359555	G	GT	downstream_gene_variant	MODIFIER	Os08g0107400	Os08g0107400
8	371835	Chr8_371835	G	A	missense_variant	MODERATE	Os08g0107600	Os08g0107600
8	376589	Chr8_376589	AGCT	A	5_prime_UTR_variant	MODIFIER	Os08g0107700	Os08g0107700
8	377075	Chr8_377075	G	A	upstream_gene_variant	MODIFIER	Os08g0107700	Os08g0107700
8	377093	Chr8_377093	C	T	upstream_gene_variant	MODIFIER	Os08g0107700	Os08g0107700
8	377250	Chr8_377250	CA	C	upstream_gene_variant	MODIFIER	Os08g0107700	Os08g0107700
8	386122	Chr8_386122	G	A	upstream_gene_variant	MODIFIER	Os08g0107800	Os08g0107800
8	389743	Chr8_389743	C	G	downstream_gene_variant	MODIFIER	Os08g0108001	Os08g0108001
8	391027	Chr8_391027	G	C	upstream_gene_variant	MODIFIER	Os08g0108100	Os08g0108100
8	394526	Chr8_394526	C	A	upstream_gene_variant	MODIFIER	Os08g0108100	Os08g0108100
8	396767	Chr8_396767	A	G	downstream_gene_variant	MODIFIER	OsWD40-152	Os08g0108300
8	396772	Chr8_396772	G	T	splice_region_variant&intron_variant	LOW	Os08g0108200	Os08g0108200
8	396782	Chr8_396782	G	GTTAGAGAC	frameshift_variant	HIGH	Os08g0108200	Os08g0108200
8	396835	Chr8_396835	G	A	synonymous_variant	LOW	Os08g0108200	Os08g0108200
8	396888	Chr8_396888	C	CT	downstream_gene_variant	MODIFIER	OsWD40-152	Os08g0108300
8	396889	Chr8_396889	C	CGTTAGA	downstream_gene_variant	MODIFIER	OsWD40-152	Os08g0108300
8	396908	Chr8_396908	A	G	downstream_gene_variant	MODIFIER	OsWD40-152	Os08g0108300
8	396912	Chr8_396912	G	A	downstream_gene_variant	MODIFIER	OsWD40-152	Os08g0108300
8	396914	Chr8_396914	CAATACCTAGTTGCTCTGCTAATTTCTAT	C	downstream_gene_variant	MODIFIER	OsWD40-152	Os08g0108300
8	396946	Chr8_396946	G	A	downstream_gene_variant	MODIFIER	OsWD40-152	Os08g0108300
8	396980	Chr8_396980	C	A	downstream_gene_variant	MODIFIER	OsWD40-152	Os08g0108300
8	397013	Chr8_397013	G	GTCAC	downstream_gene_variant	MODIFIER	OsWD40-152	Os08g0108300
8	397020	Chr8_397020	C	A	downstream_gene_variant	MODIFIER	OsWD40-152	Os08g0108300
8	397032	Chr8_397032	C	A	downstream_gene_variant	MODIFIER	OsWD40-152	Os08g0108300
8	397054	Chr8_397054	C	T	downstream_gene_variant	MODIFIER	OsWD40-152	Os08g0108300
8	397055	Chr8_397055	A	G	downstream_gene_variant	MODIFIER	OsWD40-152	Os08g0108300
8	401146	Chr8_401146	C	T	synonymous_variant	LOW	OsWD40-152	Os08g0108300
8	402264	Chr8_402264	TA	T	upstream_gene_variant	MODIFIER	OsWD40-152	Os08g0108300
8	402268	Chr8_402268	TAGGAAAGGAGGGAG	T	upstream_gene_variant	MODIFIER	OsWD40-152	Os08g0108300
8	404885	Chr8_404885	AT	A	upstream_gene_variant	MODIFIER	OsWD40-152	Os08g0108300
8	405406	Chr8_405406	AAT	A	upstream_gene_variant	MODIFIER	OsWD40-152	Os08g0108300
8	406747	Chr8_406747	T	TG	intergenic_region	MODIFIER	OsWD40-152-OsbHLH124	Os08g0108300-Os08g0108500
8	407196	Chr8_407196	C	T	intergenic_region	MODIFIER	OsWD40-152-OsbHLH124	Os08g0108300-Os08g0108500
8	408917	Chr8_408917	C	CA	intergenic_region	MODIFIER	OsWD40-152-OsbHLH124	Os08g0108300-Os08g0108500
8	408927	Chr8_408927	T	A	intergenic_region	MODIFIER	OsWD40-152-OsbHLH124	Os08g0108300-Os08g0108500
8	415126	Chr8_415126	T	TTAATTTTG	downstream_gene_variant	MODIFIER	OsbHLH124	Os08g0108500
8	420227	Chr8_420227	TGGCGGCGGCGGCGGCGGGGGC	T	disruptive_inframe_deletion	MODERATE	OsbHLH124	Os08g0108500
8	422168	Chr8_422168	TA	T	upstream_gene_variant	MODIFIER	OsbHLH124	Os08g0108500
8	422957	Chr8_422957	GCCCTTCTTTGTCATCTCTCTCA	G	upstream_gene_variant	MODIFIER	OsbHLH124	Os08g0108500
8	426502	Chr8_426502	T	A	intergenic_region	MODIFIER	OsbHLH124-Os08g0108700	Os08g0108500-Os08g0108700
8	426503	Chr8_426503	T	A	intergenic_region	MODIFIER	OsbHLH124-Os08g0108700	Os08g0108500-Os08g0108700
8	430563	Chr8_430563	CTATG	C	downstream_gene_variant	MODIFIER	Os08g0108700	Os08g0108700
8	430819	Chr8_430819	ACTCTCTCTCTCTCTCTCTCT	A,ACTCTCTCT	downstream_gene_variant	MODIFIER	Os08g0108700	Os08g0108700
8	431650	Chr8_431650	C	CA	downstream_gene_variant	MODIFIER	Os08g0108700	Os08g0108700
8	439352	Chr8_439352	C	T	upstream_gene_variant	MODIFIER	Os08g0108700	Os08g0108700
8	439402	Chr8_439402	TA	T	upstream_gene_variant	MODIFIER	Os08g0108700	Os08g0108700
8	439649	Chr8_439649	G	A	upstream_gene_variant	MODIFIER	Os08g0108700	Os08g0108700
8	441904	Chr8_441904	G	T	upstream_gene_variant	MODIFIER	Os08g0108700	Os08g0108700
8	443410	Chr8_443410	T	TTA	upstream_gene_variant	MODIFIER	Os08g0109000	Os08g0109000
8	454944	Chr8_454944	ATC	A	upstream_gene_variant	MODIFIER	Os08g0109200	Os08g0109200
8	466478	Chr8_466478	GT	G	upstream_gene_variant	MODIFIER	AK1	Os08g0109300
8	471844	Chr8_471844	C	G	upstream_gene_variant	MODIFIER	Os08g0109500	Os08g0109500
8	474163	Chr8_474163	G	T	upstream_gene_variant	MODIFIER	Os08g0109500	Os08g0109500
8	475068	Chr8_475068	GA	G	upstream_gene_variant	MODIFIER	Os08g0109500	Os08g0109500
8	476086	Chr8_476086	G	GT	upstream_gene_variant	MODIFIER	Os08g0109500	Os08g0109500
8	481604	Chr8_481604	A	AC	intron_variant	MODIFIER	Os08g0109500	Os08g0109500
8	481605	Chr8_481605	T	TTTTAAAATTGAATAATCATAGGTTTTTCTCACCATTCATTTAGTTGTGGCAATGGTACTTCTATTTTGTAGTTTTTAGGTAGTTTGGACATTTTTCATGCTCAGAA	intron_variant	MODIFIER	Os08g0109500	Os08g0109500
8	481625	Chr8_481625	C	G	intron_variant	MODIFIER	Os08g0109500	Os08g0109500
8	481693	Chr8_481693	C	T	synonymous_variant	LOW	Os08g0109500	Os08g0109500
8	482001	Chr8_482001	A	T	intron_variant	MODIFIER	Os08g0109500	Os08g0109500
8	482014	Chr8_482014	G	A	intron_variant	MODIFIER	Os08g0109500	Os08g0109500
8	482053	Chr8_482053	G	GAA	intron_variant	MODIFIER	Os08g0109500	Os08g0109500
8	484563	Chr8_484563	ACCG	A	downstream_gene_variant	MODIFIER	Os08g0109500	Os08g0109500
8	494488	Chr8_494488	T	TA	upstream_gene_variant	MODIFIER	OsCRR2	Os08g0109800
8	498486	Chr8_498486	T	C	synonymous_variant	LOW	OsCRR2	Os08g0109800
8	498507	Chr8_498507	G	C	synonymous_variant	LOW	OsCRR2	Os08g0109800
8	498509	Chr8_498509	G	A	missense_variant	MODERATE	OsCRR2	Os08g0109800
8	498527	Chr8_498527	G	A	missense_variant	MODERATE	OsCRR2	Os08g0109800
8	498528	Chr8_498528	C	G	synonymous_variant	LOW	OsCRR2	Os08g0109800
8	498531	Chr8_498531	G	A	synonymous_variant	LOW	OsCRR2	Os08g0109800
8	498535	Chr8_498535	CGTCCGCGCGCG	C	frameshift_variant	HIGH	OsCRR2	Os08g0109800
8	498550	Chr8_498550	TC	T	frameshift_variant	HIGH	OsCRR2	Os08g0109800
8	498605	Chr8_498605	C	T	missense_variant	MODERATE	OsCRR2	Os08g0109800
8	498614	Chr8_498614	G	T	missense_variant	MODERATE	OsCRR2	Os08g0109800
8	498619	Chr8_498619	C	CTA	frameshift_variant	HIGH	OsCRR2	Os08g0109800
8	498621	Chr8_498621	G	A	synonymous_variant	LOW	OsCRR2	Os08g0109800
8	498625	Chr8_498625	C	T	missense_variant	MODERATE	OsCRR2	Os08g0109800
8	498628	Chr8_498628	G	A	missense_variant	MODERATE	OsCRR2	Os08g0109800
8	498630	Chr8_498630	G	C	synonymous_variant	LOW	OsCRR2	Os08g0109800
8	498672	Chr8_498672	G	GTTA	conservative_inframe_insertion	MODERATE	OsCRR2	Os08g0109800
8	498677	Chr8_498677	G	A	missense_variant	MODERATE	OsCRR2	Os08g0109800
8	498678	Chr8_498678	C	G	synonymous_variant	LOW	OsCRR2	Os08g0109800
8	498682	Chr8_498682	C	T	missense_variant	MODERATE	OsCRR2	Os08g0109800
8	498691	Chr8_498691	G	T	missense_variant	MODERATE	OsCRR2	Os08g0109800
8	498708	Chr8_498708	G	A	synonymous_variant	LOW	OsCRR2	Os08g0109800
8	498712	Chr8_498712	G	A	missense_variant	MODERATE	OsCRR2	Os08g0109800
8	498714	Chr8_498714	C	T	synonymous_variant	LOW	OsCRR2	Os08g0109800
8	498720	Chr8_498720	G	C	synonymous_variant	LOW	OsCRR2	Os08g0109800
8	500374	Chr8_500374	C	A	downstream_gene_variant	MODIFIER	OsCRR2	Os08g0109800
8	500911	Chr8_500911	A	G	downstream_gene_variant	MODIFIER	OsCRR2	Os08g0109800
8	508097	Chr8_508097	T	C	intergenic_region	MODIFIER	OsCRR2-Os08g0109900	Os08g0109800-Os08g0109900
8	508311	Chr8_508311	G	A	intergenic_region	MODIFIER	OsCRR2-Os08g0109900	Os08g0109800-Os08g0109900
8	513060	Chr8_513060	G	A	downstream_gene_variant	MODIFIER	Os08g0109900	Os08g0109900
8	515510	Chr8_515510	A	G	downstream_gene_variant	MODIFIER	Os08g0110000	Os08g0110000
8	519151	Chr8_519151	G	T	upstream_gene_variant	MODIFIER	Os08g0109900	Os08g0109900
8	523464	Chr8_523464	CAG	C	5_prime_UTR_variant	MODIFIER	Os08g0110000	Os08g0110000
8	524222	Chr8_524222	CTTCCTTTTTTT	C	upstream_gene_variant	MODIFIER	Os08g0110000	Os08g0110000
8	524463	Chr8_524463	G	A	upstream_gene_variant	MODIFIER	Os08g0110000	Os08g0110000
8	528979	Chr8_528979	G	A	upstream_gene_variant	MODIFIER	Os08g0110100	Os08g0110100
8	532747	Chr8_532747	G	T	upstream_gene_variant	MODIFIER	Rf6	Os08g0110200
8	532932	Chr8_532932	C	T	upstream_gene_variant	MODIFIER	Rf6	Os08g0110200
8	533893	Chr8_533893	G	A	upstream_gene_variant	MODIFIER	Rf6	Os08g0110200
8	534064	Chr8_534064	A	G	upstream_gene_variant	MODIFIER	Rf6	Os08g0110200
8	534103	Chr8_534103	G	GAC	upstream_gene_variant	MODIFIER	Rf6	Os08g0110200
8	534321	Chr8_534321	GCA	G	upstream_gene_variant	MODIFIER	Rf6	Os08g0110200
8	534585	Chr8_534585	TGGAGAGCGGCCGGTATTTTTGATAGTGA	T	upstream_gene_variant	MODIFIER	Rf6	Os08g0110200
8	534677	Chr8_534677	T	G	upstream_gene_variant	MODIFIER	Rf6	Os08g0110200
8	534683	Chr8_534683	C	T	upstream_gene_variant	MODIFIER	Rf6	Os08g0110200
8	534694	Chr8_534694	T	C	upstream_gene_variant	MODIFIER	Rf6	Os08g0110200
8	534771	Chr8_534771	C	CA	upstream_gene_variant	MODIFIER	Rf6	Os08g0110200
8	534827	Chr8_534827	A	G	upstream_gene_variant	MODIFIER	Rf6	Os08g0110200
8	534932	Chr8_534932	T	A	upstream_gene_variant	MODIFIER	Rf6	Os08g0110200
8	534989	Chr8_534989	C	T	upstream_gene_variant	MODIFIER	Rf6	Os08g0110200
8	535118	Chr8_535118	T	C	upstream_gene_variant	MODIFIER	Rf6	Os08g0110200
8	535215	Chr8_535215	G	T	upstream_gene_variant	MODIFIER	Rf6	Os08g0110200
8	535225	Chr8_535225	T	C	upstream_gene_variant	MODIFIER	Rf6	Os08g0110200
8	535227	Chr8_535227	A	G	upstream_gene_variant	MODIFIER	Rf6	Os08g0110200
8	535245	Chr8_535245	G	A	upstream_gene_variant	MODIFIER	Rf6	Os08g0110200
8	535260	Chr8_535260	A	G	upstream_gene_variant	MODIFIER	Rf6	Os08g0110200
8	535261	Chr8_535261	A	T	upstream_gene_variant	MODIFIER	Rf6	Os08g0110200
8	535265	Chr8_535265	C	G	upstream_gene_variant	MODIFIER	Rf6	Os08g0110200
8	535272	Chr8_535272	C	A	upstream_gene_variant	MODIFIER	Rf6	Os08g0110200
8	535365	Chr8_535365	C	CAGA	upstream_gene_variant	MODIFIER	Rf6	Os08g0110200
8	535491	Chr8_535491	T	C	upstream_gene_variant	MODIFIER	Rf6	Os08g0110200
8	535500	Chr8_535500	T	G	upstream_gene_variant	MODIFIER	Rf6	Os08g0110200
8	535508	Chr8_535508	G	A	upstream_gene_variant	MODIFIER	Rf6	Os08g0110200
8	535539	Chr8_535539	A	G	upstream_gene_variant	MODIFIER	Rf6	Os08g0110200
8	535546	Chr8_535546	A	G	upstream_gene_variant	MODIFIER	Rf6	Os08g0110200
8	535561	Chr8_535561	A	G	upstream_gene_variant	MODIFIER	Rf6	Os08g0110200
8	535583	Chr8_535583	T	C	upstream_gene_variant	MODIFIER	Rf6	Os08g0110200
8	535648	Chr8_535648	G	A	upstream_gene_variant	MODIFIER	Rf6	Os08g0110200
8	535705	Chr8_535705	A	G	upstream_gene_variant	MODIFIER	Rf6	Os08g0110200
8	535709	Chr8_535709	T	C	upstream_gene_variant	MODIFIER	Rf6	Os08g0110200
8	535720	Chr8_535720	C	T	upstream_gene_variant	MODIFIER	Rf6	Os08g0110200
8	535747	Chr8_535747	G	A	upstream_gene_variant	MODIFIER	Rf6	Os08g0110200
8	535753	Chr8_535753	G	A	upstream_gene_variant	MODIFIER	Rf6	Os08g0110200
8	535757	Chr8_535757	T	C	upstream_gene_variant	MODIFIER	Rf6	Os08g0110200
8	535837	Chr8_535837	T	C	upstream_gene_variant	MODIFIER	Rf6	Os08g0110200
8	536298	Chr8_536298	G	T	upstream_gene_variant	MODIFIER	Rf6	Os08g0110200
8	536332	Chr8_536332	T	TC	upstream_gene_variant	MODIFIER	Rf6	Os08g0110200
8	536436	Chr8_536436	G	T	5_prime_UTR_variant	MODIFIER	Rf6	Os08g0110200
8	536733	Chr8_536733	C	T	synonymous_variant	LOW	Rf6	Os08g0110200
8	536785	Chr8_536785	C	A	missense_variant	MODERATE	Rf6	Os08g0110200
8	536923	Chr8_536923	A	T	missense_variant	MODERATE	Rf6	Os08g0110200
8	536938	Chr8_536938	G	A	missense_variant	MODERATE	Rf6	Os08g0110200
8	536985	Chr8_536985	C	CAAA	disruptive_inframe_insertion	MODERATE	Rf6	Os08g0110200
8	537000	Chr8_537000	T	A	missense_variant	MODERATE	Rf6	Os08g0110200
8	537032	Chr8_537032	C	T	missense_variant	MODERATE	Rf6	Os08g0110200
8	537033	Chr8_537033	C	T	synonymous_variant	LOW	Rf6	Os08g0110200
8	537045	Chr8_537045	G	A	synonymous_variant	LOW	Rf6	Os08g0110200
8	537048	Chr8_537048	G	C	synonymous_variant	LOW	Rf6	Os08g0110200
8	537053	Chr8_537053	C	T	missense_variant	MODERATE	Rf6	Os08g0110200
8	537054	Chr8_537054	A	C	synonymous_variant	LOW	Rf6	Os08g0110200
8	537065	Chr8_537065	A	C	missense_variant	MODERATE	Rf6	Os08g0110200
8	537097	Chr8_537097	A	C	synonymous_variant	LOW	Rf6	Os08g0110200
8	537126	Chr8_537126	T	C	synonymous_variant	LOW	Rf6	Os08g0110200
8	537573	Chr8_537573	C	T	synonymous_variant	LOW	Rf6	Os08g0110200
8	538636	Chr8_538636	G	A	missense_variant	MODERATE	Rf6	Os08g0110200
8	538673	Chr8_538673	C	T	missense_variant	MODERATE	Rf6	Os08g0110200
8	538858	Chr8_538858	C	CA	frameshift_variant	HIGH	Rf6	Os08g0110200
8	538983	Chr8_538983	T	TTC	3_prime_UTR_variant	MODIFIER	Rf6	Os08g0110200
8	539058	Chr8_539058	C	G	downstream_gene_variant	MODIFIER	Rf6	Os08g0110200
8	539074	Chr8_539074	G	T	downstream_gene_variant	MODIFIER	Rf6	Os08g0110200
8	539345	Chr8_539345	C	T	downstream_gene_variant	MODIFIER	Rf6	Os08g0110200
8	540651	Chr8_540651	T	C	synonymous_variant	LOW	Os08g0110300	Os08g0110300
8	541051	Chr8_541051	C	A	5_prime_UTR_variant	MODIFIER	Os08g0110300	Os08g0110300
8	541423	Chr8_541423	A	G	5_prime_UTR_variant	MODIFIER	Os08g0110300	Os08g0110300
8	541445	Chr8_541445	G	A	5_prime_UTR_variant	MODIFIER	Os08g0110300	Os08g0110300
8	541539	Chr8_541539	CGAAGAGAGAGA	C	5_prime_UTR_variant	MODIFIER	Os08g0110300	Os08g0110300
8	541728	Chr8_541728	C	A	upstream_gene_variant	MODIFIER	Os08g0110300	Os08g0110300
8	541757	Chr8_541757	C	G	upstream_gene_variant	MODIFIER	Os08g0110300	Os08g0110300
8	541759	Chr8_541759	TTTTTCAAAGG	T	upstream_gene_variant	MODIFIER	Os08g0110300	Os08g0110300
8	541791	Chr8_541791	G	A	upstream_gene_variant	MODIFIER	Os08g0110300	Os08g0110300
8	541810	Chr8_541810	T	C	upstream_gene_variant	MODIFIER	Os08g0110300	Os08g0110300
8	541817	Chr8_541817	A	G	upstream_gene_variant	MODIFIER	Os08g0110300	Os08g0110300
8	541823	Chr8_541823	T	C	upstream_gene_variant	MODIFIER	Os08g0110300	Os08g0110300
8	541872	Chr8_541872	A	G	upstream_gene_variant	MODIFIER	Os08g0110300	Os08g0110300
8	541901	Chr8_541901	A	G	upstream_gene_variant	MODIFIER	Os08g0110300	Os08g0110300
8	541918	Chr8_541918	A	T	upstream_gene_variant	MODIFIER	Os08g0110300	Os08g0110300
8	541996	Chr8_541996	C	CACAGCCTTAG	upstream_gene_variant	MODIFIER	Os08g0110300	Os08g0110300
8	542023	Chr8_542023	TC	T	upstream_gene_variant	MODIFIER	Os08g0110300	Os08g0110300
8	542033	Chr8_542033	AAAGAT	A	upstream_gene_variant	MODIFIER	Os08g0110300	Os08g0110300
8	542053	Chr8_542053	G	A	upstream_gene_variant	MODIFIER	Os08g0110300	Os08g0110300
8	542124	Chr8_542124	G	A	upstream_gene_variant	MODIFIER	Os08g0110300	Os08g0110300
8	542219	Chr8_542219	CT	C,CTT	upstream_gene_variant	MODIFIER	Os08g0110300	Os08g0110300
8	542258	Chr8_542258	A	T	upstream_gene_variant	MODIFIER	Os08g0110300	Os08g0110300
8	542347	Chr8_542347	G	A	upstream_gene_variant	MODIFIER	Os08g0110300	Os08g0110300
8	542354	Chr8_542354	C	T	upstream_gene_variant	MODIFIER	Os08g0110300	Os08g0110300
8	542367	Chr8_542367	T	C	upstream_gene_variant	MODIFIER	Os08g0110300	Os08g0110300
8	542374	Chr8_542374	C	T	upstream_gene_variant	MODIFIER	Os08g0110300	Os08g0110300
8	542398	Chr8_542398	TG	T	upstream_gene_variant	MODIFIER	Os08g0110300	Os08g0110300
8	542457	Chr8_542457	A	C	upstream_gene_variant	MODIFIER	Os08g0110300	Os08g0110300
8	542487	Chr8_542487	T	A	upstream_gene_variant	MODIFIER	Os08g0110300	Os08g0110300
8	542561	Chr8_542561	G	A	upstream_gene_variant	MODIFIER	Os08g0110300	Os08g0110300
8	542725	Chr8_542725	TA	T	upstream_gene_variant	MODIFIER	Os08g0110300	Os08g0110300
8	542879	Chr8_542879	G	A	upstream_gene_variant	MODIFIER	Os08g0110300	Os08g0110300
8	542888	Chr8_542888	A	G	upstream_gene_variant	MODIFIER	Os08g0110300	Os08g0110300
8	542973	Chr8_542973	A	G	upstream_gene_variant	MODIFIER	Os08g0110300	Os08g0110300
8	543007	Chr8_543007	A	G	upstream_gene_variant	MODIFIER	Os08g0110300	Os08g0110300
8	543019	Chr8_543019	T	C	upstream_gene_variant	MODIFIER	Os08g0110300	Os08g0110300
8	543062	Chr8_543062	G	A	upstream_gene_variant	MODIFIER	Os08g0110300	Os08g0110300
8	543103	Chr8_543103	G	GA	upstream_gene_variant	MODIFIER	Os08g0110300	Os08g0110300
8	543124	Chr8_543124	G	T	upstream_gene_variant	MODIFIER	Os08g0110300	Os08g0110300
8	543228	Chr8_543228	A	ATGGCTTAACTT	upstream_gene_variant	MODIFIER	Os08g0110300	Os08g0110300
8	543235	Chr8_543235	C	T	upstream_gene_variant	MODIFIER	Os08g0110300	Os08g0110300
8	543236	Chr8_543236	T	TTA	upstream_gene_variant	MODIFIER	Os08g0110300	Os08g0110300
8	543238	Chr8_543238	C	CCTATGGTATGGGTAATTTGCTAGCTAG	upstream_gene_variant	MODIFIER	Os08g0110300	Os08g0110300
8	543245	Chr8_543245	C	G	upstream_gene_variant	MODIFIER	Os08g0110300	Os08g0110300
8	543246	Chr8_543246	C	G	upstream_gene_variant	MODIFIER	Os08g0110300	Os08g0110300
8	543249	Chr8_543249	T	TAC	upstream_gene_variant	MODIFIER	Os08g0110300	Os08g0110300
8	543251	Chr8_543251	A	AGCTAGCAAAGC	upstream_gene_variant	MODIFIER	Os08g0110300	Os08g0110300
8	543253	Chr8_543253	T	TGCC	upstream_gene_variant	MODIFIER	Os08g0110300	Os08g0110300
8	543255	Chr8_543255	A	ATACAATAC	upstream_gene_variant	MODIFIER	Os08g0110300	Os08g0110300
8	543258	Chr8_543258	C	CCGTGCACCAATAAGCCCGAACGGCTACCGGGTCA	upstream_gene_variant	MODIFIER	Os08g0110300	Os08g0110300
8	543262	Chr8_543262	GTTTGTT	G	upstream_gene_variant	MODIFIER	Os08g0110300	Os08g0110300
8	543270	Chr8_543270	T	TC	upstream_gene_variant	MODIFIER	Os08g0110300	Os08g0110300
8	543365	Chr8_543365	A	T	upstream_gene_variant	MODIFIER	Os08g0110300	Os08g0110300
8	543390	Chr8_543390	T	C	upstream_gene_variant	MODIFIER	Os08g0110300	Os08g0110300
8	543444	Chr8_543444	AT	A	upstream_gene_variant	MODIFIER	Os08g0110300	Os08g0110300
8	543587	Chr8_543587	AT	A	upstream_gene_variant	MODIFIER	Os08g0110300	Os08g0110300
8	543594	Chr8_543594	TTTG	T	upstream_gene_variant	MODIFIER	Os08g0110300	Os08g0110300
8	543882	Chr8_543882	A	G	upstream_gene_variant	MODIFIER	Os08g0110300	Os08g0110300
8	543899	Chr8_543899	G	T	upstream_gene_variant	MODIFIER	Os08g0110300	Os08g0110300
8	543901	Chr8_543901	G	GCTGATA	upstream_gene_variant	MODIFIER	Os08g0110300	Os08g0110300
8	543916	Chr8_543916	AT	A	upstream_gene_variant	MODIFIER	Os08g0110300	Os08g0110300
8	543945	Chr8_543945	T	C	upstream_gene_variant	MODIFIER	Os08g0110300	Os08g0110300
8	543950	Chr8_543950	G	A	upstream_gene_variant	MODIFIER	Os08g0110300	Os08g0110300
8	543953	Chr8_543953	T	C	upstream_gene_variant	MODIFIER	Os08g0110300	Os08g0110300
8	543973	Chr8_543973	A	G	upstream_gene_variant	MODIFIER	Os08g0110300	Os08g0110300
8	543977	Chr8_543977	T	TTC	upstream_gene_variant	MODIFIER	Os08g0110300	Os08g0110300
8	544024	Chr8_544024	T	G	upstream_gene_variant	MODIFIER	Os08g0110300	Os08g0110300
8	544054	Chr8_544054	ACGAT	A	upstream_gene_variant	MODIFIER	Os08g0110300	Os08g0110300
8	544139	Chr8_544139	C	T	upstream_gene_variant	MODIFIER	Os08g0110300	Os08g0110300
8	544396	Chr8_544396	A	AC	upstream_gene_variant	MODIFIER	Os08g0110300	Os08g0110300
8	544397	Chr8_544397	G	A	upstream_gene_variant	MODIFIER	Os08g0110300	Os08g0110300
8	544402	Chr8_544402	T	A	upstream_gene_variant	MODIFIER	Os08g0110300	Os08g0110300
8	544549	Chr8_544549	T	C	upstream_gene_variant	MODIFIER	Os08g0110300	Os08g0110300
8	544983	Chr8_544983	GGAGATGT	G	upstream_gene_variant	MODIFIER	Os08g0110300	Os08g0110300
8	545297	Chr8_545297	C	G	upstream_gene_variant	MODIFIER	Os08g0110300	Os08g0110300
8	545388	Chr8_545388	G	A	upstream_gene_variant	MODIFIER	Os08g0110300	Os08g0110300
8	545414	Chr8_545414	C	T	upstream_gene_variant	MODIFIER	Os08g0110300	Os08g0110300
8	545416	Chr8_545416	C	T	upstream_gene_variant	MODIFIER	Os08g0110300	Os08g0110300
8	545595	Chr8_545595	T	C	upstream_gene_variant	MODIFIER	Os08g0110300	Os08g0110300
8	545969	Chr8_545969	C	CT	upstream_gene_variant	MODIFIER	Os08g0110300	Os08g0110300
8	546721	Chr8_546721	A	C	upstream_gene_variant	MODIFIER	PUB15	Os08g0110500
8	547765	Chr8_547765	A	G	missense_variant	MODERATE	Os08g0110400	Os08g0110400
8	548959	Chr8_548959	C	T	missense_variant	MODERATE	Os08g0110400	Os08g0110400
8	549111	Chr8_549111	C	T	5_prime_UTR_variant	MODIFIER	Os08g0110400	Os08g0110400
8	549287	Chr8_549287	G	T	5_prime_UTR_variant	MODIFIER	Os08g0110400	Os08g0110400
8	549295	Chr8_549295	A	C	5_prime_UTR_variant	MODIFIER	Os08g0110400	Os08g0110400
8	549435	Chr8_549435	G	A	upstream_gene_variant	MODIFIER	Os08g0110400	Os08g0110400
8	549719	Chr8_549719	G	GT	upstream_gene_variant	MODIFIER	Os08g0110400	Os08g0110400
8	549728	Chr8_549728	GAA	G	upstream_gene_variant	MODIFIER	Os08g0110400	Os08g0110400
8	549741	Chr8_549741	T	A	upstream_gene_variant	MODIFIER	Os08g0110400	Os08g0110400
8	549867	Chr8_549867	A	G	upstream_gene_variant	MODIFIER	Os08g0110400	Os08g0110400
8	549888	Chr8_549888	C	T	upstream_gene_variant	MODIFIER	Os08g0110400	Os08g0110400
8	549981	Chr8_549981	C	A	upstream_gene_variant	MODIFIER	Os08g0110400	Os08g0110400
8	549989	Chr8_549989	C	T	upstream_gene_variant	MODIFIER	Os08g0110400	Os08g0110400
8	549990	Chr8_549990	C	T	upstream_gene_variant	MODIFIER	Os08g0110400	Os08g0110400
8	549998	Chr8_549998	C	T	upstream_gene_variant	MODIFIER	Os08g0110400	Os08g0110400
8	550044	Chr8_550044	C	A	upstream_gene_variant	MODIFIER	Os08g0110400	Os08g0110400
8	550055	Chr8_550055	G	A	upstream_gene_variant	MODIFIER	Os08g0110400	Os08g0110400
8	550061	Chr8_550061	A	AG	upstream_gene_variant	MODIFIER	Os08g0110400	Os08g0110400
8	550084	Chr8_550084	T	C	upstream_gene_variant	MODIFIER	Os08g0110400	Os08g0110400
8	550102	Chr8_550102	A	G	upstream_gene_variant	MODIFIER	Os08g0110400	Os08g0110400
8	550119	Chr8_550119	T	C	upstream_gene_variant	MODIFIER	Os08g0110400	Os08g0110400
8	550145	Chr8_550145	G	GAAA	upstream_gene_variant	MODIFIER	Os08g0110400	Os08g0110400
8	550496	Chr8_550496	A	G	upstream_gene_variant	MODIFIER	Os08g0110400	Os08g0110400
8	550708	Chr8_550708	A	G	upstream_gene_variant	MODIFIER	Os08g0110400	Os08g0110400
8	550714	Chr8_550714	A	T	upstream_gene_variant	MODIFIER	Os08g0110400	Os08g0110400
8	550737	Chr8_550737	TA	T	upstream_gene_variant	MODIFIER	Os08g0110400	Os08g0110400
8	550801	Chr8_550801	A	T	upstream_gene_variant	MODIFIER	Os08g0110400	Os08g0110400
8	550873	Chr8_550873	A	G	upstream_gene_variant	MODIFIER	Os08g0110400	Os08g0110400
8	550908	Chr8_550908	C	T	upstream_gene_variant	MODIFIER	Os08g0110400	Os08g0110400
8	551000	Chr8_551000	T	C	upstream_gene_variant	MODIFIER	Os08g0110400	Os08g0110400
8	551017	Chr8_551017	TA	T	upstream_gene_variant	MODIFIER	Os08g0110400	Os08g0110400
8	551053	Chr8_551053	C	T	upstream_gene_variant	MODIFIER	Os08g0110400	Os08g0110400
8	551082	Chr8_551082	A	G	upstream_gene_variant	MODIFIER	Os08g0110400	Os08g0110400
8	551092	Chr8_551092	AAT	A	upstream_gene_variant	MODIFIER	Os08g0110400	Os08g0110400
8	551157	Chr8_551157	G	A	upstream_gene_variant	MODIFIER	Os08g0110400	Os08g0110400
8	551158	Chr8_551158	A	C	upstream_gene_variant	MODIFIER	Os08g0110400	Os08g0110400
8	551160	Chr8_551160	AT	A	upstream_gene_variant	MODIFIER	Os08g0110400	Os08g0110400
8	551188	Chr8_551188	G	A	upstream_gene_variant	MODIFIER	Os08g0110400	Os08g0110400
8	551203	Chr8_551203	A	G	upstream_gene_variant	MODIFIER	Os08g0110400	Os08g0110400
8	551207	Chr8_551207	C	T	upstream_gene_variant	MODIFIER	Os08g0110400	Os08g0110400
8	551211	Chr8_551211	G	A	upstream_gene_variant	MODIFIER	Os08g0110400	Os08g0110400
8	551364	Chr8_551364	C	T	upstream_gene_variant	MODIFIER	Os08g0110400	Os08g0110400
8	551486	Chr8_551486	G	A	upstream_gene_variant	MODIFIER	Os08g0110400	Os08g0110400
8	551494	Chr8_551494	T	C	upstream_gene_variant	MODIFIER	Os08g0110400	Os08g0110400
8	551516	Chr8_551516	C	CAA	upstream_gene_variant	MODIFIER	Os08g0110400	Os08g0110400
8	551522	Chr8_551522	CCCCCCCCCCCCCGG	C	upstream_gene_variant	MODIFIER	Os08g0110400	Os08g0110400
8	551594	Chr8_551594	TC	T	5_prime_UTR_variant	MODIFIER	PUB15	Os08g0110500
8	551786	Chr8_551786	C	G	upstream_gene_variant	MODIFIER	Os08g0110400	Os08g0110400
8	551826	Chr8_551826	A	G	upstream_gene_variant	MODIFIER	Os08g0110400	Os08g0110400
8	552113	Chr8_552113	A	C	upstream_gene_variant	MODIFIER	Os08g0110400	Os08g0110400
8	552439	Chr8_552439	T	TC	upstream_gene_variant	MODIFIER	Os08g0110400	Os08g0110400
8	552441	Chr8_552441	T	TGCATGTTC	upstream_gene_variant	MODIFIER	Os08g0110400	Os08g0110400
8	552444	Chr8_552444	A	G	upstream_gene_variant	MODIFIER	Os08g0110400	Os08g0110400
8	552607	Chr8_552607	G	A	upstream_gene_variant	MODIFIER	Os08g0110400	Os08g0110400
8	552749	Chr8_552749	C	A	upstream_gene_variant	MODIFIER	Os08g0110400	Os08g0110400
8	552815	Chr8_552815	T	C	upstream_gene_variant	MODIFIER	Os08g0110400	Os08g0110400
8	552939	Chr8_552939	C	T	upstream_gene_variant	MODIFIER	Os08g0110400	Os08g0110400
8	553044	Chr8_553044	G	A	upstream_gene_variant	MODIFIER	Os08g0110400	Os08g0110400
8	553180	Chr8_553180	C	T	synonymous_variant	LOW	PUB15	Os08g0110500
8	553600	Chr8_553600	T	C	upstream_gene_variant	MODIFIER	Os08g0110400	Os08g0110400
8	553654	Chr8_553654	T	C	upstream_gene_variant	MODIFIER	Os08g0110400	Os08g0110400
8	553743	Chr8_553743	G	A	upstream_gene_variant	MODIFIER	Os08g0110400	Os08g0110400
8	553746	Chr8_553746	C	A	upstream_gene_variant	MODIFIER	Os08g0110400	Os08g0110400
8	553867	Chr8_553867	T	C	upstream_gene_variant	MODIFIER	Os08g0110400	Os08g0110400
8	554290	Chr8_554290	A	G	upstream_gene_variant	MODIFIER	Os08g0110400	Os08g0110400
8	554387	Chr8_554387	G	T	synonymous_variant	LOW	PUB15	Os08g0110500
8	554489	Chr8_554489	T	G	missense_variant	MODERATE	PUB15	Os08g0110500
8	554825	Chr8_554825	C	T	synonymous_variant	LOW	PUB15	Os08g0110500
8	554936	Chr8_554936	G	A	synonymous_variant	LOW	PUB15	Os08g0110500
8	555088	Chr8_555088	G	A	missense_variant	MODERATE	PUB15	Os08g0110500
8	555242	Chr8_555242	A	G	synonymous_variant	LOW	PUB15	Os08g0110500
8	555542	Chr8_555542	A	G	synonymous_variant	LOW	PUB15	Os08g0110500
8	555881	Chr8_555881	G	A	synonymous_variant	LOW	PUB15	Os08g0110500
8	555975	Chr8_555975	C	T	synonymous_variant	LOW	PUB15	Os08g0110500
8	556196	Chr8_556196	T	C	synonymous_variant	LOW	PUB15	Os08g0110500
8	557021	Chr8_557021	A	ACT	upstream_gene_variant	MODIFIER	Os08g0110550	Os08g0110550
8	557101	Chr8_557101	TATCAACTTTTTCTTCAAACTACCAACTTTCTCCAACTTTTCAACTTTTTC	T	upstream_gene_variant	MODIFIER	Os08g0110550	Os08g0110550
8	557164	Chr8_557164	CA	C	upstream_gene_variant	MODIFIER	Os08g0110550	Os08g0110550
8	557249	Chr8_557249	T	C	upstream_gene_variant	MODIFIER	Os08g0110550	Os08g0110550
8	557390	Chr8_557390	T	C	upstream_gene_variant	MODIFIER	Os08g0110550	Os08g0110550
8	557462	Chr8_557462	CAA	C	upstream_gene_variant	MODIFIER	Os08g0110550	Os08g0110550
8	557516	Chr8_557516	C	G	upstream_gene_variant	MODIFIER	Os08g0110550	Os08g0110550
8	558110	Chr8_558110	C	G	synonymous_variant	LOW	Os08g0110600	Os08g0110600
8	558217	Chr8_558217	G	T	missense_variant	MODERATE	Os08g0110600	Os08g0110600
8	558408	Chr8_558408	G	T	upstream_gene_variant	MODIFIER	Os08g0110550	Os08g0110550
8	558640	Chr8_558640	C	G	upstream_gene_variant	MODIFIER	Os08g0110550	Os08g0110550
8	558661	Chr8_558661	A	G	upstream_gene_variant	MODIFIER	Os08g0110550	Os08g0110550
8	558745	Chr8_558745	A	G	upstream_gene_variant	MODIFIER	Os08g0110550	Os08g0110550
8	558758	Chr8_558758	A	C	upstream_gene_variant	MODIFIER	Os08g0110550	Os08g0110550
8	558862	Chr8_558862	T	TC	upstream_gene_variant	MODIFIER	Os08g0110550	Os08g0110550
8	558867	Chr8_558867	TAA	T	upstream_gene_variant	MODIFIER	Os08g0110550	Os08g0110550
8	558892	Chr8_558892	C	A	upstream_gene_variant	MODIFIER	Os08g0110550	Os08g0110550
8	559022	Chr8_559022	C	CTCTAAAA	upstream_gene_variant	MODIFIER	Os08g0110550	Os08g0110550
8	559042	Chr8_559042	T	TATTTATCTAAA	upstream_gene_variant	MODIFIER	Os08g0110550	Os08g0110550
8	559061	Chr8_559061	T	C	upstream_gene_variant	MODIFIER	Os08g0110550	Os08g0110550
8	559099	Chr8_559099	G	A	upstream_gene_variant	MODIFIER	Os08g0110550	Os08g0110550
8	559117	Chr8_559117	C	T	upstream_gene_variant	MODIFIER	Os08g0110550	Os08g0110550
8	559145	Chr8_559145	C	T	upstream_gene_variant	MODIFIER	Os08g0110550	Os08g0110550
8	559186	Chr8_559186	C	T	upstream_gene_variant	MODIFIER	Os08g0110550	Os08g0110550
8	559190	Chr8_559190	C	T	upstream_gene_variant	MODIFIER	Os08g0110550	Os08g0110550
8	559262	Chr8_559262	A	C	upstream_gene_variant	MODIFIER	Os08g0110550	Os08g0110550
8	559271	Chr8_559271	C	T	upstream_gene_variant	MODIFIER	Os08g0110550	Os08g0110550
8	559286	Chr8_559286	A	C	upstream_gene_variant	MODIFIER	Os08g0110550	Os08g0110550
8	559291	Chr8_559291	T	G	upstream_gene_variant	MODIFIER	Os08g0110550	Os08g0110550
8	559306	Chr8_559306	G	T	upstream_gene_variant	MODIFIER	Os08g0110550	Os08g0110550
8	559319	Chr8_559319	G	A	upstream_gene_variant	MODIFIER	Os08g0110550	Os08g0110550
8	559343	Chr8_559343	T	C	upstream_gene_variant	MODIFIER	Os08g0110550	Os08g0110550
8	559469	Chr8_559469	TA	T	upstream_gene_variant	MODIFIER	Os08g0110550	Os08g0110550
8	559475	Chr8_559475	TG	T	upstream_gene_variant	MODIFIER	Os08g0110550	Os08g0110550
8	559558	Chr8_559558	A	G	upstream_gene_variant	MODIFIER	Os08g0110550	Os08g0110550
8	559619	Chr8_559619	C	CA	upstream_gene_variant	MODIFIER	Os08g0110550	Os08g0110550
8	559637	Chr8_559637	C	T	upstream_gene_variant	MODIFIER	Os08g0110550	Os08g0110550
8	559638	Chr8_559638	C	T	upstream_gene_variant	MODIFIER	Os08g0110550	Os08g0110550
8	559722	Chr8_559722	T	TCGTGGCGGCGCGCCGGGACG	upstream_gene_variant	MODIFIER	Os08g0110550	Os08g0110550
8	559744	Chr8_559744	G	C	upstream_gene_variant	MODIFIER	Os08g0110550	Os08g0110550
8	559860	Chr8_559860	T	C	upstream_gene_variant	MODIFIER	Os08g0110550	Os08g0110550
8	559908	Chr8_559908	G	A	upstream_gene_variant	MODIFIER	Os08g0110550	Os08g0110550
8	559920	Chr8_559920	C	T	upstream_gene_variant	MODIFIER	Os08g0110550	Os08g0110550
8	559924	Chr8_559924	G	A	upstream_gene_variant	MODIFIER	Os08g0110550	Os08g0110550
8	559937	Chr8_559937	A	G	upstream_gene_variant	MODIFIER	Os08g0110550	Os08g0110550
8	559941	Chr8_559941	C	T	upstream_gene_variant	MODIFIER	Os08g0110550	Os08g0110550
8	559947	Chr8_559947	A	G	upstream_gene_variant	MODIFIER	Os08g0110550	Os08g0110550
8	559950	Chr8_559950	GCA	G	upstream_gene_variant	MODIFIER	Os08g0110550	Os08g0110550
8	559953	Chr8_559953	TGGACTCTA	T	upstream_gene_variant	MODIFIER	Os08g0110550	Os08g0110550
8	560003	Chr8_560003	G	A	upstream_gene_variant	MODIFIER	Os08g0110550	Os08g0110550
8	560008	Chr8_560008	G	A	upstream_gene_variant	MODIFIER	Os08g0110550	Os08g0110550
8	560013	Chr8_560013	C	T	upstream_gene_variant	MODIFIER	Os08g0110550	Os08g0110550
8	560043	Chr8_560043	G	A	upstream_gene_variant	MODIFIER	Os08g0110550	Os08g0110550
8	560054	Chr8_560054	A	T	upstream_gene_variant	MODIFIER	Os08g0110550	Os08g0110550
8	560058	Chr8_560058	G	A	upstream_gene_variant	MODIFIER	Os08g0110550	Os08g0110550
8	560080	Chr8_560080	T	C	upstream_gene_variant	MODIFIER	Os08g0110550	Os08g0110550
8	560081	Chr8_560081	TG	T	upstream_gene_variant	MODIFIER	Os08g0110550	Os08g0110550
8	560203	Chr8_560203	TC	T	upstream_gene_variant	MODIFIER	Os08g0110550	Os08g0110550
8	560216	Chr8_560216	C	T	upstream_gene_variant	MODIFIER	Os08g0110550	Os08g0110550
8	560308	Chr8_560308	CTAGTTAA	C	upstream_gene_variant	MODIFIER	Os08g0110550	Os08g0110550
8	560485	Chr8_560485	C	A	upstream_gene_variant	MODIFIER	Os08g0110550	Os08g0110550
8	560487	Chr8_560487	G	T	upstream_gene_variant	MODIFIER	Os08g0110550	Os08g0110550
8	560493	Chr8_560493	C	T	upstream_gene_variant	MODIFIER	Os08g0110550	Os08g0110550
8	560500	Chr8_560500	T	C	upstream_gene_variant	MODIFIER	Os08g0110550	Os08g0110550
8	560523	Chr8_560523	T	C	upstream_gene_variant	MODIFIER	Os08g0110550	Os08g0110550
8	560525	Chr8_560525	A	G	upstream_gene_variant	MODIFIER	Os08g0110550	Os08g0110550
8	560532	Chr8_560532	G	A	upstream_gene_variant	MODIFIER	Os08g0110550	Os08g0110550
8	560545	Chr8_560545	G	A	upstream_gene_variant	MODIFIER	Os08g0110550	Os08g0110550
8	560557	Chr8_560557	C	T	upstream_gene_variant	MODIFIER	Os08g0110550	Os08g0110550
8	560659	Chr8_560659	C	T	upstream_gene_variant	MODIFIER	Os08g0110550	Os08g0110550
8	560684	Chr8_560684	G	A	upstream_gene_variant	MODIFIER	Os08g0110550	Os08g0110550
8	560704	Chr8_560704	T	C	upstream_gene_variant	MODIFIER	Os08g0110550	Os08g0110550
8	560853	Chr8_560853	AC	A	upstream_gene_variant	MODIFIER	Os08g0110550	Os08g0110550
8	561068	Chr8_561068	C	A	3_prime_UTR_variant	MODIFIER	FSE1	Os08g0110700
8	561857	Chr8_561857	A	AGG	upstream_gene_variant	MODIFIER	Os08g0110600	Os08g0110600
8	562817	Chr8_562817	T	G	synonymous_variant	LOW	FSE1	Os08g0110700
8	562832	Chr8_562832	C	CAGTGAAAT	frameshift_variant	HIGH	FSE1	Os08g0110700
8	562860	Chr8_562860	T	C	upstream_gene_variant	MODIFIER	Os08g0110600	Os08g0110600
8	562865	Chr8_562865	C	A	upstream_gene_variant	MODIFIER	Os08g0110600	Os08g0110600
8	562905	Chr8_562905	C	G	upstream_gene_variant	MODIFIER	Os08g0110600	Os08g0110600
8	563140	Chr8_563140	T	C	upstream_gene_variant	MODIFIER	Os08g0110600	Os08g0110600
8	563229	Chr8_563229	T	A	missense_variant	MODERATE	FSE1	Os08g0110700
8	563804	Chr8_563804	C	CAGACATCACAAAAGGT	intron_variant	MODIFIER	FSE1	Os08g0110700
8	563806	Chr8_563806	G	GGTTGCT	intron_variant	MODIFIER	FSE1	Os08g0110700
8	563809	Chr8_563809	T	TCCAGAAAAAACTGCATATAAGCAGAACTA	intron_variant	MODIFIER	FSE1	Os08g0110700
8	563811	Chr8_563811	T	TGTCAAAG	intron_variant	MODIFIER	FSE1	Os08g0110700
8	563813	Chr8_563813	T	TAAC	intron_variant	MODIFIER	FSE1	Os08g0110700
8	563816	Chr8_563816	G	A	intron_variant	MODIFIER	FSE1	Os08g0110700
8	564882	Chr8_564882	C	T	missense_variant	MODERATE	FSE1	Os08g0110700
8	565002	Chr8_565002	T	G	missense_variant	MODERATE	FSE1	Os08g0110700
8	565398	Chr8_565398	T	C	synonymous_variant	LOW	FSE1	Os08g0110700
8	565502	Chr8_565502	T	C	intron_variant	MODIFIER	FSE1	Os08g0110700
8	565523	Chr8_565523	C	A	intron_variant	MODIFIER	FSE1	Os08g0110700
8	565643	Chr8_565643	C	A	intron_variant	MODIFIER	FSE1	Os08g0110700
8	565911	Chr8_565911	T	G	intron_variant	MODIFIER	FSE1	Os08g0110700
8	566201	Chr8_566201	T	C	intron_variant	MODIFIER	FSE1	Os08g0110700
8	566508	Chr8_566508	C	T	missense_variant	MODERATE	FSE1	Os08g0110700
8	566669	Chr8_566669	G	A	intron_variant	MODIFIER	FSE1	Os08g0110700
8	566762	Chr8_566762	T	A	intron_variant	MODIFIER	FSE1	Os08g0110700
8	566917	Chr8_566917	A	T	intron_variant	MODIFIER	FSE1	Os08g0110700
8	566945	Chr8_566945	G	A	intron_variant	MODIFIER	FSE1	Os08g0110700
8	567544	Chr8_567544	A	G	splice_region_variant&intron_variant	LOW	FSE1	Os08g0110700
8	567668	Chr8_567668	G	A	intron_variant	MODIFIER	FSE1	Os08g0110700
8	567669	Chr8_567669	T	A	intron_variant	MODIFIER	FSE1	Os08g0110700
8	568161	Chr8_568161	C	CA	splice_region_variant&intron_variant	LOW	FSE1	Os08g0110700
8	568549	Chr8_568549	CA	C	upstream_gene_variant	MODIFIER	Os08g0110800	Os08g0110800
8	568558	Chr8_568558	C	T	upstream_gene_variant	MODIFIER	Os08g0110800	Os08g0110800
8	569245	Chr8_569245	T	A	splice_region_variant&intron_variant	LOW	FSE1	Os08g0110700
8	570400	Chr8_570400	A	C	upstream_gene_variant	MODIFIER	Os08g0110800	Os08g0110800
8	570723	Chr8_570723	T	A	upstream_gene_variant	MODIFIER	Os08g0110800	Os08g0110800
8	571012	Chr8_571012	A	G	synonymous_variant	LOW	FSE1	Os08g0110700
8	571024	Chr8_571024	C	A	missense_variant	MODERATE	FSE1	Os08g0110700
8	571367	Chr8_571367	T	A	upstream_gene_variant	MODIFIER	FSE1	Os08g0110700
8	571521	Chr8_571521	G	A	upstream_gene_variant	MODIFIER	FSE1	Os08g0110700
8	571565	Chr8_571565	A	T	upstream_gene_variant	MODIFIER	FSE1	Os08g0110700
8	571566	Chr8_571566	C	T	upstream_gene_variant	MODIFIER	FSE1	Os08g0110700
8	571567	Chr8_571567	A	T	upstream_gene_variant	MODIFIER	FSE1	Os08g0110700
8	571619	Chr8_571619	A	G	upstream_gene_variant	MODIFIER	FSE1	Os08g0110700
8	571621	Chr8_571621	G	A	upstream_gene_variant	MODIFIER	FSE1	Os08g0110700
8	571715	Chr8_571715	T	C	upstream_gene_variant	MODIFIER	FSE1	Os08g0110700
8	571748	Chr8_571748	A	G	upstream_gene_variant	MODIFIER	FSE1	Os08g0110700
8	571751	Chr8_571751	A	G	upstream_gene_variant	MODIFIER	FSE1	Os08g0110700
8	571771	Chr8_571771	A	G	upstream_gene_variant	MODIFIER	FSE1	Os08g0110700
8	571828	Chr8_571828	C	A	upstream_gene_variant	MODIFIER	FSE1	Os08g0110700
8	571845	Chr8_571845	A	G	upstream_gene_variant	MODIFIER	FSE1	Os08g0110700
8	571960	Chr8_571960	A	G	upstream_gene_variant	MODIFIER	FSE1	Os08g0110700
8	572109	Chr8_572109	G	A	upstream_gene_variant	MODIFIER	FSE1	Os08g0110700
8	572113	Chr8_572113	C	T	upstream_gene_variant	MODIFIER	FSE1	Os08g0110700
8	572122	Chr8_572122	A	G	upstream_gene_variant	MODIFIER	FSE1	Os08g0110700
8	572338	Chr8_572338	C	T	upstream_gene_variant	MODIFIER	FSE1	Os08g0110700
8	572577	Chr8_572577	C	T	upstream_gene_variant	MODIFIER	FSE1	Os08g0110700
8	572596	Chr8_572596	G	C	upstream_gene_variant	MODIFIER	FSE1	Os08g0110700
8	572612	Chr8_572612	A	T	upstream_gene_variant	MODIFIER	FSE1	Os08g0110700
8	572798	Chr8_572798	T	TA	5_prime_UTR_variant	MODIFIER	Os08g0110800	Os08g0110800
8	572802	Chr8_572802	G	A	5_prime_UTR_variant	MODIFIER	Os08g0110800	Os08g0110800
8	573143	Chr8_573143	A	G	upstream_gene_variant	MODIFIER	FSE1	Os08g0110700
8	573144	Chr8_573144	T	A	upstream_gene_variant	MODIFIER	FSE1	Os08g0110700
8	573918	Chr8_573918	A	G	3_prime_UTR_variant	MODIFIER	Os08g0110800	Os08g0110800
8	574308	Chr8_574308	T	C	upstream_gene_variant	MODIFIER	FSE1	Os08g0110700
8	576108	Chr8_576108	G	GA	5_prime_UTR_variant	MODIFIER	Os08g0110800	Os08g0110800
8	576248	Chr8_576248	C	T	5_prime_UTR_premature_start_codon_gain_variant	LOW	Os08g0110800	Os08g0110800
8	576375	Chr8_576375	T	G	5_prime_UTR_premature_start_codon_gain_variant	LOW	Os08g0110800	Os08g0110800
8	576466	Chr8_576466	G	T	5_prime_UTR_premature_start_codon_gain_variant	LOW	Os08g0110800	Os08g0110800
8	576542	Chr8_576542	T	C	5_prime_UTR_variant	MODIFIER	Os08g0110800	Os08g0110800
8	577294	Chr8_577294	G	T	synonymous_variant	LOW	Os08g0110800	Os08g0110800
8	578324	Chr8_578324	CT	C	downstream_gene_variant	MODIFIER	Os08g0110800	Os08g0110800
8	578443	Chr8_578443	A	T	downstream_gene_variant	MODIFIER	Os08g0110800	Os08g0110800
8	578533	Chr8_578533	T	TG	downstream_gene_variant	MODIFIER	Os08g0110800	Os08g0110800
8	578688	Chr8_578688	C	T	downstream_gene_variant	MODIFIER	Os08g0110800	Os08g0110800
8	578755	Chr8_578755	C	T	downstream_gene_variant	MODIFIER	Os08g0110800	Os08g0110800
8	578762	Chr8_578762	G	A	downstream_gene_variant	MODIFIER	Os08g0110800	Os08g0110800
8	578797	Chr8_578797	C	T	downstream_gene_variant	MODIFIER	Os08g0110800	Os08g0110800
8	578804	Chr8_578804	T	C	downstream_gene_variant	MODIFIER	Os08g0110800	Os08g0110800
8	578852	Chr8_578852	A	G	downstream_gene_variant	MODIFIER	Os08g0110800	Os08g0110800
8	578876	Chr8_578876	A	G	downstream_gene_variant	MODIFIER	Os08g0110800	Os08g0110800
8	578881	Chr8_578881	C	T	downstream_gene_variant	MODIFIER	Os08g0110800	Os08g0110800
8	578977	Chr8_578977	G	A	downstream_gene_variant	MODIFIER	Os08g0110800	Os08g0110800
8	579041	Chr8_579041	T	C	downstream_gene_variant	MODIFIER	Os08g0110800	Os08g0110800
8	579088	Chr8_579088	A	G	downstream_gene_variant	MODIFIER	Os08g0110800	Os08g0110800
8	579117	Chr8_579117	G	A	downstream_gene_variant	MODIFIER	Os08g0110800	Os08g0110800
8	579157	Chr8_579157	G	A	downstream_gene_variant	MODIFIER	Os08g0110800	Os08g0110800
8	579243	Chr8_579243	A	T	downstream_gene_variant	MODIFIER	Os08g0110800	Os08g0110800
8	579279	Chr8_579279	C	T	downstream_gene_variant	MODIFIER	Os08g0110800	Os08g0110800
8	579608	Chr8_579608	C	T	downstream_gene_variant	MODIFIER	Os08g0110800	Os08g0110800
8	579675	Chr8_579675	T	C	downstream_gene_variant	MODIFIER	Os08g0110800	Os08g0110800
8	579691	Chr8_579691	A	G	downstream_gene_variant	MODIFIER	Os08g0110800	Os08g0110800
8	579700	Chr8_579700	C	T	downstream_gene_variant	MODIFIER	Os08g0110800	Os08g0110800
8	579735	Chr8_579735	A	G	downstream_gene_variant	MODIFIER	Os08g0110800	Os08g0110800
8	579812	Chr8_579812	C	T	downstream_gene_variant	MODIFIER	Os08g0110800	Os08g0110800
8	579865	Chr8_579865	C	T	downstream_gene_variant	MODIFIER	Os08g0110800	Os08g0110800
8	579868	Chr8_579868	C	T	downstream_gene_variant	MODIFIER	Os08g0110800	Os08g0110800
8	579874	Chr8_579874	A	G	downstream_gene_variant	MODIFIER	Os08g0110800	Os08g0110800
8	579903	Chr8_579903	C	T	downstream_gene_variant	MODIFIER	Os08g0110800	Os08g0110800
8	579916	Chr8_579916	A	G	downstream_gene_variant	MODIFIER	Os08g0110800	Os08g0110800
8	579986	Chr8_579986	T	C	downstream_gene_variant	MODIFIER	Os08g0110800	Os08g0110800
8	579987	Chr8_579987	G	A	downstream_gene_variant	MODIFIER	Os08g0110800	Os08g0110800
8	580036	Chr8_580036	A	C	downstream_gene_variant	MODIFIER	Os08g0110800	Os08g0110800
8	580066	Chr8_580066	A	AC	downstream_gene_variant	MODIFIER	Os08g0110800	Os08g0110800
8	580110	Chr8_580110	A	G	downstream_gene_variant	MODIFIER	Os08g0110800	Os08g0110800
8	580122	Chr8_580122	A	G	downstream_gene_variant	MODIFIER	Os08g0110800	Os08g0110800
8	580155	Chr8_580155	A	G	downstream_gene_variant	MODIFIER	Os08g0110800	Os08g0110800
8	580438	Chr8_580438	TATGACTCATGATCATG	T	3_prime_UTR_variant	MODIFIER	Os08g0111200	Os08g0111200
8	580745	Chr8_580745	C	T	synonymous_variant	LOW	Os08g0111200	Os08g0111200
8	580870	Chr8_580870	C	T	missense_variant	MODERATE	Os08g0111200	Os08g0111200
8	581135	Chr8_581135	T	G	synonymous_variant	LOW	Os08g0111200	Os08g0111200
8	581575	Chr8_581575	A	G	upstream_gene_variant	MODIFIER	Os08g0111200	Os08g0111200
8	581586	Chr8_581586	GCAACTCAATATAACGTA	G	upstream_gene_variant	MODIFIER	Os08g0111200	Os08g0111200
8	581647	Chr8_581647	C	T	upstream_gene_variant	MODIFIER	Os08g0111200	Os08g0111200
8	581745	Chr8_581745	T	C	upstream_gene_variant	MODIFIER	Os08g0111200	Os08g0111200
8	581776	Chr8_581776	AAACTTTCT	A	upstream_gene_variant	MODIFIER	Os08g0111200	Os08g0111200
8	581785	Chr8_581785	A	G	upstream_gene_variant	MODIFIER	Os08g0111200	Os08g0111200
8	581803	Chr8_581803	T	C	upstream_gene_variant	MODIFIER	Os08g0111200	Os08g0111200
8	581825	Chr8_581825	C	G	upstream_gene_variant	MODIFIER	Os08g0111200	Os08g0111200
8	581915	Chr8_581915	G	C	upstream_gene_variant	MODIFIER	Os08g0111200	Os08g0111200
8	582084	Chr8_582084	C	T	upstream_gene_variant	MODIFIER	Os08g0111200	Os08g0111200
8	582418	Chr8_582418	A	G	missense_variant	MODERATE	Os08g0111200	Os08g0111200
8	582791	Chr8_582791	A	C	upstream_gene_variant	MODIFIER	Os08g0111200	Os08g0111200
8	582792	Chr8_582792	A	C	upstream_gene_variant	MODIFIER	Os08g0111200	Os08g0111200
8	582798	Chr8_582798	A	T	upstream_gene_variant	MODIFIER	Os08g0111200	Os08g0111200
8	582853	Chr8_582853	T	C	upstream_gene_variant	MODIFIER	Os08g0111200	Os08g0111200
8	582864	Chr8_582864	G	GT	upstream_gene_variant	MODIFIER	Os08g0111200	Os08g0111200
8	583549	Chr8_583549	G	A	upstream_gene_variant	MODIFIER	Os08g0111200	Os08g0111200
8	583746	Chr8_583746	A	G	upstream_gene_variant	MODIFIER	Os08g0111200	Os08g0111200
8	584018	Chr8_584018	A	G	upstream_gene_variant	MODIFIER	Os08g0111200	Os08g0111200
8	584378	Chr8_584378	G	A	upstream_gene_variant	MODIFIER	Os08g0111200	Os08g0111200
8	584399	Chr8_584399	T	A	upstream_gene_variant	MODIFIER	Os08g0111200	Os08g0111200
8	584668	Chr8_584668	C	A	synonymous_variant	LOW	Os08g0111200	Os08g0111200
8	585161	Chr8_585161	A	T	upstream_gene_variant	MODIFIER	Os08g0111200	Os08g0111200
8	585176	Chr8_585176	A	C	upstream_gene_variant	MODIFIER	Os08g0111200	Os08g0111200
8	585950	Chr8_585950	C	CA	upstream_gene_variant	MODIFIER	Os08g0111200	Os08g0111200
8	586015	Chr8_586015	T	C	synonymous_variant	LOW	Os08g0111200	Os08g0111200
8	586358	Chr8_586358	T	TCGCTGGGCCAG	5_prime_UTR_variant	MODIFIER	Os08g0111200	Os08g0111200
8	586429	Chr8_586429	C	G	5_prime_UTR_variant	MODIFIER	Os08g0111200	Os08g0111200
8	586595	Chr8_586595	C	T	upstream_gene_variant	MODIFIER	Os08g0111200	Os08g0111200
8	586733	Chr8_586733	C	T	upstream_gene_variant	MODIFIER	Os08g0111200	Os08g0111200
8	586746	Chr8_586746	C	T	upstream_gene_variant	MODIFIER	Os08g0111200	Os08g0111200
8	586759	Chr8_586759	G	C	upstream_gene_variant	MODIFIER	Os08g0111200	Os08g0111200
8	586775	Chr8_586775	A	G	upstream_gene_variant	MODIFIER	Os08g0111200	Os08g0111200
8	586840	Chr8_586840	C	T	upstream_gene_variant	MODIFIER	Os08g0111200	Os08g0111200
8	586871	Chr8_586871	G	A	upstream_gene_variant	MODIFIER	Os08g0111200	Os08g0111200
8	586875	Chr8_586875	T	C	upstream_gene_variant	MODIFIER	Os08g0111200	Os08g0111200
8	586886	Chr8_586886	T	C	upstream_gene_variant	MODIFIER	Os08g0111200	Os08g0111200
8	586914	Chr8_586914	A	C	upstream_gene_variant	MODIFIER	Os08g0111200	Os08g0111200
8	586939	Chr8_586939	T	C	upstream_gene_variant	MODIFIER	Os08g0111200	Os08g0111200
8	587043	Chr8_587043	C	T	upstream_gene_variant	MODIFIER	Os08g0111200	Os08g0111200
8	587059	Chr8_587059	T	C	upstream_gene_variant	MODIFIER	Os08g0111200	Os08g0111200
8	587060	Chr8_587060	C	T	upstream_gene_variant	MODIFIER	Os08g0111200	Os08g0111200
8	587084	Chr8_587084	G	A	upstream_gene_variant	MODIFIER	Os08g0111200	Os08g0111200
8	587088	Chr8_587088	T	C	upstream_gene_variant	MODIFIER	Os08g0111200	Os08g0111200
8	587163	Chr8_587163	T	TTGTACA	upstream_gene_variant	MODIFIER	Os08g0111200	Os08g0111200
8	587175	Chr8_587175	T	C	upstream_gene_variant	MODIFIER	Os08g0111200	Os08g0111200
8	587197	Chr8_587197	T	TACGCAA	upstream_gene_variant	MODIFIER	Os08g0111200	Os08g0111200
8	587200	Chr8_587200	A	T	upstream_gene_variant	MODIFIER	Os08g0111200	Os08g0111200
8	587250	Chr8_587250	C	T	upstream_gene_variant	MODIFIER	Os08g0111200	Os08g0111200
8	587262	Chr8_587262	G	T	upstream_gene_variant	MODIFIER	Os08g0111200	Os08g0111200
8	587668	Chr8_587668	GTT	G	upstream_gene_variant	MODIFIER	Os08g0111200	Os08g0111200
8	587712	Chr8_587712	G	A	upstream_gene_variant	MODIFIER	Os08g0111200	Os08g0111200
8	587727	Chr8_587727	G	T	upstream_gene_variant	MODIFIER	Os08g0111200	Os08g0111200
8	587929	Chr8_587929	T	C	upstream_gene_variant	MODIFIER	Os08g0111200	Os08g0111200
8	588135	Chr8_588135	C	T	upstream_gene_variant	MODIFIER	Os08g0111200	Os08g0111200
8	588177	Chr8_588177	A	C	upstream_gene_variant	MODIFIER	Os08g0111200	Os08g0111200
8	588749	Chr8_588749	C	T	upstream_gene_variant	MODIFIER	Os08g0111200	Os08g0111200
8	588887	Chr8_588887	T	C	upstream_gene_variant	MODIFIER	Os08g0111200	Os08g0111200
8	588895	Chr8_588895	CA	C	upstream_gene_variant	MODIFIER	Os08g0111200	Os08g0111200
8	588933	Chr8_588933	G	A	upstream_gene_variant	MODIFIER	Os08g0111200	Os08g0111200
8	589008	Chr8_589008	GT	G	upstream_gene_variant	MODIFIER	Os08g0111200	Os08g0111200
8	589062	Chr8_589062	G	A	upstream_gene_variant	MODIFIER	Os08g0111200	Os08g0111200
8	589098	Chr8_589098	T	G	upstream_gene_variant	MODIFIER	Os08g0111200	Os08g0111200
8	589103	Chr8_589103	G	A	upstream_gene_variant	MODIFIER	Os08g0111200	Os08g0111200
8	589111	Chr8_589111	G	T	upstream_gene_variant	MODIFIER	Os08g0111200	Os08g0111200
8	589330	Chr8_589330	A	AT	upstream_gene_variant	MODIFIER	Os08g0111200	Os08g0111200
8	589426	Chr8_589426	G	A	upstream_gene_variant	MODIFIER	Os08g0111200	Os08g0111200
8	589877	Chr8_589877	G	GA	upstream_gene_variant	MODIFIER	Os08g0111200	Os08g0111200
8	589914	Chr8_589914	C	T	upstream_gene_variant	MODIFIER	Os08g0111200	Os08g0111200
8	590358	Chr8_590358	A	AAT	upstream_gene_variant	MODIFIER	Os08g0111200	Os08g0111200
8	590365	Chr8_590365	C	T	upstream_gene_variant	MODIFIER	Os08g0111200	Os08g0111200
8	590484	Chr8_590484	A	G	upstream_gene_variant	MODIFIER	Os08g0111200	Os08g0111200
8	590485	Chr8_590485	C	T	upstream_gene_variant	MODIFIER	Os08g0111200	Os08g0111200
8	590596	Chr8_590596	T	C	upstream_gene_variant	MODIFIER	Os08g0111200	Os08g0111200
8	590653	Chr8_590653	T	G	upstream_gene_variant	MODIFIER	Os08g0111200	Os08g0111200
8	591009	Chr8_591009	A	T	upstream_gene_variant	MODIFIER	Os08g0111200	Os08g0111200
8	591056	Chr8_591056	G	C	upstream_gene_variant	MODIFIER	Os08g0111200	Os08g0111200
8	591163	Chr8_591163	A	G	upstream_gene_variant	MODIFIER	Os08g0111200	Os08g0111200
8	591232	Chr8_591232	T	C	upstream_gene_variant	MODIFIER	Os08g0111200	Os08g0111200
8	591676	Chr8_591676	A	C	downstream_gene_variant	MODIFIER	Os08g0111300	Os08g0111300
8	591691	Chr8_591691	A	C	downstream_gene_variant	MODIFIER	Os08g0111300	Os08g0111300
8	591726	Chr8_591726	C	T	downstream_gene_variant	MODIFIER	Os08g0111300	Os08g0111300
8	591752	Chr8_591752	C	T	downstream_gene_variant	MODIFIER	Os08g0111300	Os08g0111300
8	591827	Chr8_591827	C	A	downstream_gene_variant	MODIFIER	Os08g0111300	Os08g0111300
8	591946	Chr8_591946	A	G	downstream_gene_variant	MODIFIER	Os08g0111300	Os08g0111300
8	592272	Chr8_592272	G	T	downstream_gene_variant	MODIFIER	Os08g0111300	Os08g0111300
8	592366	Chr8_592366	T	C	downstream_gene_variant	MODIFIER	Os08g0111300	Os08g0111300
8	592434	Chr8_592434	A	G	downstream_gene_variant	MODIFIER	Os08g0111300	Os08g0111300
8	592464	Chr8_592464	A	C	downstream_gene_variant	MODIFIER	Os08g0111300	Os08g0111300
8	592505	Chr8_592505	G	A	downstream_gene_variant	MODIFIER	Os08g0111300	Os08g0111300
8	592766	Chr8_592766	G	A	downstream_gene_variant	MODIFIER	Os08g0111300	Os08g0111300
8	592925	Chr8_592925	C	A	downstream_gene_variant	MODIFIER	Os08g0111300	Os08g0111300
8	592997	Chr8_592997	A	T	downstream_gene_variant	MODIFIER	Os08g0111300	Os08g0111300
8	593016	Chr8_593016	T	TG	downstream_gene_variant	MODIFIER	Os08g0111300	Os08g0111300
8	593061	Chr8_593061	A	T	downstream_gene_variant	MODIFIER	Os08g0111300	Os08g0111300
8	593083	Chr8_593083	A	G	downstream_gene_variant	MODIFIER	Os08g0111300	Os08g0111300
8	593096	Chr8_593096	C	A	downstream_gene_variant	MODIFIER	Os08g0111300	Os08g0111300
8	593222	Chr8_593222	A	AC	downstream_gene_variant	MODIFIER	Os08g0111300	Os08g0111300
8	593262	Chr8_593262	C	CT	downstream_gene_variant	MODIFIER	Os08g0111300	Os08g0111300
8	593296	Chr8_593296	T	TAGAGAGCTTTCAATG	downstream_gene_variant	MODIFIER	Os08g0111300	Os08g0111300
8	593549	Chr8_593549	A	T	downstream_gene_variant	MODIFIER	Os08g0111300	Os08g0111300
8	593736	Chr8_593736	AT	A	downstream_gene_variant	MODIFIER	Os08g0111300	Os08g0111300
8	593892	Chr8_593892	TA	T	downstream_gene_variant	MODIFIER	Os08g0111300	Os08g0111300
8	593912	Chr8_593912	C	T	downstream_gene_variant	MODIFIER	Os08g0111300	Os08g0111300
8	593965	Chr8_593965	T	C	downstream_gene_variant	MODIFIER	Os08g0111300	Os08g0111300
8	593987	Chr8_593987	G	C	downstream_gene_variant	MODIFIER	Os08g0111300	Os08g0111300
8	593990	Chr8_593990	C	T	downstream_gene_variant	MODIFIER	Os08g0111300	Os08g0111300
8	594067	Chr8_594067	G	A	downstream_gene_variant	MODIFIER	Os08g0111300	Os08g0111300
8	594069	Chr8_594069	A	G	downstream_gene_variant	MODIFIER	Os08g0111300	Os08g0111300
8	594163	Chr8_594163	T	A	downstream_gene_variant	MODIFIER	Os08g0111300	Os08g0111300
8	594168	Chr8_594168	C	T	downstream_gene_variant	MODIFIER	Os08g0111300	Os08g0111300
8	594176	Chr8_594176	A	G	downstream_gene_variant	MODIFIER	Os08g0111300	Os08g0111300
8	594491	Chr8_594491	T	C	3_prime_UTR_variant	MODIFIER	Os08g0111300	Os08g0111300
8	594550	Chr8_594550	T	A	3_prime_UTR_variant	MODIFIER	Os08g0111300	Os08g0111300
8	594706	Chr8_594706	G	A	3_prime_UTR_variant	MODIFIER	Os08g0111300	Os08g0111300
8	594801	Chr8_594801	G	A	intron_variant	MODIFIER	Os08g0111300	Os08g0111300
8	594856	Chr8_594856	G	GT	intron_variant	MODIFIER	Os08g0111300	Os08g0111300
8	594984	Chr8_594984	G	T	intron_variant	MODIFIER	Os08g0111300	Os08g0111300
8	595021	Chr8_595021	AATTAACTAT	A	intron_variant	MODIFIER	Os08g0111300	Os08g0111300
8	595190	Chr8_595190	T	C	intron_variant	MODIFIER	Os08g0111300	Os08g0111300
8	595240	Chr8_595240	G	A	intron_variant	MODIFIER	Os08g0111300	Os08g0111300
8	595284	Chr8_595284	A	AG	intron_variant	MODIFIER	Os08g0111300	Os08g0111300
8	595333	Chr8_595333	C	T	intron_variant	MODIFIER	Os08g0111300	Os08g0111300
8	595613	Chr8_595613	C	T	intron_variant	MODIFIER	Os08g0111300	Os08g0111300
8	595754	Chr8_595754	C	T	intron_variant	MODIFIER	Os08g0111300	Os08g0111300
8	595773	Chr8_595773	A	G	intron_variant	MODIFIER	Os08g0111300	Os08g0111300
8	595786	Chr8_595786	A	G	intron_variant	MODIFIER	Os08g0111300	Os08g0111300
8	595793	Chr8_595793	T	C	intron_variant	MODIFIER	Os08g0111300	Os08g0111300
8	595798	Chr8_595798	T	C	intron_variant	MODIFIER	Os08g0111300	Os08g0111300
8	595813	Chr8_595813	G	A	intron_variant	MODIFIER	Os08g0111300	Os08g0111300
8	595840	Chr8_595840	G	A	intron_variant	MODIFIER	Os08g0111300	Os08g0111300
8	595851	Chr8_595851	CTA	C	intron_variant	MODIFIER	Os08g0111300	Os08g0111300
8	595947	Chr8_595947	C	G	intron_variant	MODIFIER	Os08g0111300	Os08g0111300
8	596464	Chr8_596464	A	G	intron_variant	MODIFIER	Os08g0111300	Os08g0111300
8	596711	Chr8_596711	G	A	synonymous_variant	LOW	Os08g0111300	Os08g0111300
8	597007	Chr8_597007	C	A	missense_variant	MODERATE	Os08g0111300	Os08g0111300
8	597896	Chr8_597896	GGACGAC	G	disruptive_inframe_deletion	MODERATE	Os08g0111300	Os08g0111300
8	598139	Chr8_598139	G	A	upstream_gene_variant	MODIFIER	Os08g0111300	Os08g0111300
8	598143	Chr8_598143	C	T	upstream_gene_variant	MODIFIER	Os08g0111300	Os08g0111300
8	598201	Chr8_598201	C	T	upstream_gene_variant	MODIFIER	Os08g0111300	Os08g0111300
8	598215	Chr8_598215	T	C	upstream_gene_variant	MODIFIER	Os08g0111300	Os08g0111300
8	598247	Chr8_598247	C	T	upstream_gene_variant	MODIFIER	Os08g0111300	Os08g0111300
8	598267	Chr8_598267	G	C	upstream_gene_variant	MODIFIER	Os08g0111300	Os08g0111300
8	598269	Chr8_598269	G	A	upstream_gene_variant	MODIFIER	Os08g0111300	Os08g0111300
8	598384	Chr8_598384	CCT	C	upstream_gene_variant	MODIFIER	Os08g0111300	Os08g0111300
8	598421	Chr8_598421	A	C	upstream_gene_variant	MODIFIER	Os08g0111300	Os08g0111300
8	598437	Chr8_598437	G	A	upstream_gene_variant	MODIFIER	Os08g0111300	Os08g0111300
8	598440	Chr8_598440	A	T	upstream_gene_variant	MODIFIER	Os08g0111300	Os08g0111300
8	598456	Chr8_598456	A	G	upstream_gene_variant	MODIFIER	Os08g0111300	Os08g0111300
8	598597	Chr8_598597	A	G	upstream_gene_variant	MODIFIER	Os08g0111300	Os08g0111300
8	598620	Chr8_598620	G	A	upstream_gene_variant	MODIFIER	Os08g0111300	Os08g0111300
8	598625	Chr8_598625	G	GTGGAC	upstream_gene_variant	MODIFIER	Os08g0111300	Os08g0111300
8	598637	Chr8_598637	A	G	upstream_gene_variant	MODIFIER	Os08g0111300	Os08g0111300
8	598665	Chr8_598665	C	T	upstream_gene_variant	MODIFIER	Os08g0111300	Os08g0111300
8	598715	Chr8_598715	AT	A	upstream_gene_variant	MODIFIER	Os08g0111300	Os08g0111300
8	598725	Chr8_598725	CT	C	upstream_gene_variant	MODIFIER	Os08g0111300	Os08g0111300
8	598762	Chr8_598762	A	C	upstream_gene_variant	MODIFIER	Os08g0111300	Os08g0111300
8	598768	Chr8_598768	ACTTTTCAGCAGGTCTCCAACTCC	A	upstream_gene_variant	MODIFIER	Os08g0111300	Os08g0111300
8	598832	Chr8_598832	T	A	upstream_gene_variant	MODIFIER	Os08g0111300	Os08g0111300
8	598914	Chr8_598914	A	G	upstream_gene_variant	MODIFIER	Os08g0111300	Os08g0111300
8	599013	Chr8_599013	C	A	upstream_gene_variant	MODIFIER	Os08g0111300	Os08g0111300
8	599016	Chr8_599016	C	T	upstream_gene_variant	MODIFIER	Os08g0111300	Os08g0111300
8	599019	Chr8_599019	T	A	upstream_gene_variant	MODIFIER	Os08g0111300	Os08g0111300
8	599071	Chr8_599071	G	A	upstream_gene_variant	MODIFIER	Os08g0111300	Os08g0111300
8	599134	Chr8_599134	T	C	upstream_gene_variant	MODIFIER	Os08g0111300	Os08g0111300
8	599180	Chr8_599180	G	GT	upstream_gene_variant	MODIFIER	Os08g0111300	Os08g0111300
8	599188	Chr8_599188	CAA	C	upstream_gene_variant	MODIFIER	Os08g0111300	Os08g0111300
8	599324	Chr8_599324	T	C	upstream_gene_variant	MODIFIER	Os08g0111300	Os08g0111300
8	599349	Chr8_599349	GT	G	upstream_gene_variant	MODIFIER	Os08g0111300	Os08g0111300
8	599359	Chr8_599359	T	A	upstream_gene_variant	MODIFIER	Os08g0111300	Os08g0111300
8	599424	Chr8_599424	T	C	upstream_gene_variant	MODIFIER	Os08g0111300	Os08g0111300
8	599430	Chr8_599430	T	C	upstream_gene_variant	MODIFIER	Os08g0111300	Os08g0111300
8	599478	Chr8_599478	C	T	upstream_gene_variant	MODIFIER	Os08g0111300	Os08g0111300
8	599618	Chr8_599618	C	T	upstream_gene_variant	MODIFIER	Os08g0111300	Os08g0111300
8	599719	Chr8_599719	G	A	upstream_gene_variant	MODIFIER	Os08g0111300	Os08g0111300
8	599740	Chr8_599740	C	T	upstream_gene_variant	MODIFIER	Os08g0111300	Os08g0111300
8	599768	Chr8_599768	T	A	upstream_gene_variant	MODIFIER	Os08g0111300	Os08g0111300
8	599779	Chr8_599779	G	GTACCAGGATGAAAAAGGAA	upstream_gene_variant	MODIFIER	Os08g0111300	Os08g0111300
8	599814	Chr8_599814	T	C	upstream_gene_variant	MODIFIER	Os08g0111300	Os08g0111300
8	600000	Chr8_600000	G	A	upstream_gene_variant	MODIFIER	Os08g0111300	Os08g0111300
8	600192	Chr8_600192	A	C	upstream_gene_variant	MODIFIER	Os08g0111300	Os08g0111300
8	600779	Chr8_600779	TGA	T	upstream_gene_variant	MODIFIER	Os08g0111300	Os08g0111300
8	600782	Chr8_600782	G	T	upstream_gene_variant	MODIFIER	Os08g0111300	Os08g0111300
8	600784	Chr8_600784	C	CCT	upstream_gene_variant	MODIFIER	Os08g0111300	Os08g0111300
8	600845	Chr8_600845	A	G	upstream_gene_variant	MODIFIER	Os08g0111300	Os08g0111300
8	600975	Chr8_600975	C	A	upstream_gene_variant	MODIFIER	Os08g0111300	Os08g0111300
8	601148	Chr8_601148	C	T	upstream_gene_variant	MODIFIER	Os08g0111300	Os08g0111300
8	601156	Chr8_601156	T	C	upstream_gene_variant	MODIFIER	Os08g0111300	Os08g0111300
8	601180	Chr8_601180	C	T	upstream_gene_variant	MODIFIER	Os08g0111300	Os08g0111300
8	601195	Chr8_601195	T	C	upstream_gene_variant	MODIFIER	Os08g0111300	Os08g0111300
8	601285	Chr8_601285	T	A	upstream_gene_variant	MODIFIER	Os08g0111300	Os08g0111300
8	601310	Chr8_601310	C	A,CA	upstream_gene_variant	MODIFIER	Os08g0111300	Os08g0111300
8	601360	Chr8_601360	T	C	upstream_gene_variant	MODIFIER	Os08g0111300	Os08g0111300
8	601419	Chr8_601419	G	A	upstream_gene_variant	MODIFIER	Os08g0111300	Os08g0111300
8	604246	Chr8_604246	A	G	intergenic_region	MODIFIER	Os08g0111300-Os08g0111500	Os08g0111300-Os08g0111500
8	606611	Chr8_606611	G	A	downstream_gene_variant	MODIFIER	Os08g0111500	Os08g0111500
8	607309	Chr8_607309	C	T	downstream_gene_variant	MODIFIER	Os08g0111500	Os08g0111500
8	607399	Chr8_607399	TA	T	downstream_gene_variant	MODIFIER	Os08g0111500	Os08g0111500
8	609683	Chr8_609683	A	G	downstream_gene_variant	MODIFIER	Os08g0111500	Os08g0111500
8	609735	Chr8_609735	C	T	downstream_gene_variant	MODIFIER	Os08g0111500	Os08g0111500
8	609763	Chr8_609763	C	A	downstream_gene_variant	MODIFIER	Os08g0111500	Os08g0111500
8	609766	Chr8_609766	AG	A	downstream_gene_variant	MODIFIER	Os08g0111500	Os08g0111500
8	609774	Chr8_609774	GTACCTAGC	G	downstream_gene_variant	MODIFIER	Os08g0111500	Os08g0111500
8	610627	Chr8_610627	C	A	missense_variant	MODERATE	Os08g0111500	Os08g0111500
8	612405	Chr8_612405	C	CAT	upstream_gene_variant	MODIFIER	Os08g0111500	Os08g0111500
8	615344	Chr8_615344	CA	C	upstream_gene_variant	MODIFIER	Os08g0111500	Os08g0111500
8	615457	Chr8_615457	A	G	upstream_gene_variant	MODIFIER	Os08g0111500	Os08g0111500
8	615788	Chr8_615788	T	A	upstream_gene_variant	MODIFIER	Os08g0111500	Os08g0111500
8	617392	Chr8_617392	T	TTATA,TTATATA	intergenic_region	MODIFIER	Os08g0111500-Os08g0111800	Os08g0111500-Os08g0111800
8	618397	Chr8_618397	A	T	intergenic_region	MODIFIER	Os08g0111500-Os08g0111800	Os08g0111500-Os08g0111800
8	620582	Chr8_620582	T	C	intergenic_region	MODIFIER	Os08g0111500-Os08g0111800	Os08g0111500-Os08g0111800
8	626604	Chr8_626604	T	C	intergenic_region	MODIFIER	Os08g0111500-Os08g0111800	Os08g0111500-Os08g0111800
8	626617	Chr8_626617	A	G	intergenic_region	MODIFIER	Os08g0111500-Os08g0111800	Os08g0111500-Os08g0111800
8	629037	Chr8_629037	T	C	downstream_gene_variant	MODIFIER	Os08g0111800	Os08g0111800
8	629359	Chr8_629359	C	T	downstream_gene_variant	MODIFIER	Os08g0111800	Os08g0111800
8	629399	Chr8_629399	C	T	downstream_gene_variant	MODIFIER	Os08g0111800	Os08g0111800
8	629431	Chr8_629431	AAT	A	downstream_gene_variant	MODIFIER	Os08g0111800	Os08g0111800
8	629467	Chr8_629467	A	G	downstream_gene_variant	MODIFIER	Os08g0111800	Os08g0111800
8	629484	Chr8_629484	C	T	downstream_gene_variant	MODIFIER	Os08g0111800	Os08g0111800
8	629550	Chr8_629550	T	C	downstream_gene_variant	MODIFIER	Os08g0111800	Os08g0111800
8	629567	Chr8_629567	G	A	downstream_gene_variant	MODIFIER	Os08g0111800	Os08g0111800
8	629581	Chr8_629581	G	A	downstream_gene_variant	MODIFIER	Os08g0111800	Os08g0111800
8	629628	Chr8_629628	A	G	downstream_gene_variant	MODIFIER	Os08g0111800	Os08g0111800
8	629655	Chr8_629655	C	T	downstream_gene_variant	MODIFIER	Os08g0111800	Os08g0111800
8	629665	Chr8_629665	T	A	downstream_gene_variant	MODIFIER	Os08g0111800	Os08g0111800
8	629667	Chr8_629667	T	A	downstream_gene_variant	MODIFIER	Os08g0111800	Os08g0111800
8	629683	Chr8_629683	C	T	downstream_gene_variant	MODIFIER	Os08g0111800	Os08g0111800
8	629692	Chr8_629692	C	T	downstream_gene_variant	MODIFIER	Os08g0111800	Os08g0111800
8	629786	Chr8_629786	A	C	downstream_gene_variant	MODIFIER	Os08g0111800	Os08g0111800
8	629947	Chr8_629947	C	T	downstream_gene_variant	MODIFIER	Os08g0111800	Os08g0111800
8	629960	Chr8_629960	T	C	downstream_gene_variant	MODIFIER	Os08g0111800	Os08g0111800
8	629979	Chr8_629979	A	G	downstream_gene_variant	MODIFIER	Os08g0111800	Os08g0111800
8	630074	Chr8_630074	A	G	downstream_gene_variant	MODIFIER	Os08g0111800	Os08g0111800
8	630080	Chr8_630080	C	T	downstream_gene_variant	MODIFIER	Os08g0111800	Os08g0111800
8	630300	Chr8_630300	T	A	downstream_gene_variant	MODIFIER	Os08g0111800	Os08g0111800
8	630325	Chr8_630325	GA	G	downstream_gene_variant	MODIFIER	Os08g0111800	Os08g0111800
8	630429	Chr8_630429	T	C	downstream_gene_variant	MODIFIER	Os08g0111800	Os08g0111800
8	630532	Chr8_630532	G	A	downstream_gene_variant	MODIFIER	Os08g0111800	Os08g0111800
8	630538	Chr8_630538	T	C	downstream_gene_variant	MODIFIER	Os08g0111800	Os08g0111800
8	630599	Chr8_630599	A	G	downstream_gene_variant	MODIFIER	Os08g0111800	Os08g0111800
8	630705	Chr8_630705	AT	A	downstream_gene_variant	MODIFIER	Os08g0111800	Os08g0111800
8	630742	Chr8_630742	C	T	downstream_gene_variant	MODIFIER	Os08g0111800	Os08g0111800
8	630743	Chr8_630743	AG	A	downstream_gene_variant	MODIFIER	Os08g0111800	Os08g0111800
8	630745	Chr8_630745	A	T	downstream_gene_variant	MODIFIER	Os08g0111800	Os08g0111800
8	630773	Chr8_630773	G	A	downstream_gene_variant	MODIFIER	Os08g0111800	Os08g0111800
8	631072	Chr8_631072	C	T	downstream_gene_variant	MODIFIER	Os08g0111800	Os08g0111800
8	631164	Chr8_631164	T	C	downstream_gene_variant	MODIFIER	Os08g0111800	Os08g0111800
8	631179	Chr8_631179	TATC	T	downstream_gene_variant	MODIFIER	Os08g0111800	Os08g0111800
8	631278	Chr8_631278	A	ATCAT	upstream_gene_variant	MODIFIER	Os08g0112000	Os08g0112000
8	631317	Chr8_631317	T	C	upstream_gene_variant	MODIFIER	Os08g0112000	Os08g0112000
8	631648	Chr8_631648	A	G	upstream_gene_variant	MODIFIER	Os08g0112000	Os08g0112000
8	631750	Chr8_631750	G	T	upstream_gene_variant	MODIFIER	Os08g0112000	Os08g0112000
8	631858	Chr8_631858	T	TA	upstream_gene_variant	MODIFIER	Os08g0112000	Os08g0112000
8	631944	Chr8_631944	A	C	upstream_gene_variant	MODIFIER	Os08g0112000	Os08g0112000
8	632121	Chr8_632121	C	T	upstream_gene_variant	MODIFIER	Os08g0112000	Os08g0112000
8	632129	Chr8_632129	C	T	upstream_gene_variant	MODIFIER	Os08g0112000	Os08g0112000
8	632171	Chr8_632171	C	T	upstream_gene_variant	MODIFIER	Os08g0112000	Os08g0112000
8	632188	Chr8_632188	A	ACCG	upstream_gene_variant	MODIFIER	Os08g0112000	Os08g0112000
8	632190	Chr8_632190	C	CGCGGTCCCGCGTTTTTAATCCGGAGAA	upstream_gene_variant	MODIFIER	Os08g0112000	Os08g0112000
8	632214	Chr8_632214	C	T	upstream_gene_variant	MODIFIER	Os08g0112000	Os08g0112000
8	632242	Chr8_632242	TAA	T,TAAA	upstream_gene_variant	MODIFIER	Os08g0112000	Os08g0112000
8	632289	Chr8_632289	T	C	upstream_gene_variant	MODIFIER	Os08g0112000	Os08g0112000
8	632290	Chr8_632290	A	G	upstream_gene_variant	MODIFIER	Os08g0112000	Os08g0112000
8	632321	Chr8_632321	A	G	upstream_gene_variant	MODIFIER	Os08g0112000	Os08g0112000
8	632327	Chr8_632327	T	C	upstream_gene_variant	MODIFIER	Os08g0112000	Os08g0112000
8	632362	Chr8_632362	C	A	upstream_gene_variant	MODIFIER	Os08g0112000	Os08g0112000
8	632500	Chr8_632500	T	C	upstream_gene_variant	MODIFIER	Os08g0112000	Os08g0112000
8	632546	Chr8_632546	C	T	upstream_gene_variant	MODIFIER	Os08g0112000	Os08g0112000
8	632549	Chr8_632549	C	G	upstream_gene_variant	MODIFIER	Os08g0112000	Os08g0112000
8	632598	Chr8_632598	C	T	upstream_gene_variant	MODIFIER	Os08g0112000	Os08g0112000
8	632666	Chr8_632666	A	C	upstream_gene_variant	MODIFIER	Os08g0112000	Os08g0112000
8	632690	Chr8_632690	C	T	upstream_gene_variant	MODIFIER	Os08g0112000	Os08g0112000
8	632692	Chr8_632692	G	C	upstream_gene_variant	MODIFIER	Os08g0112000	Os08g0112000
8	632696	Chr8_632696	A	C	upstream_gene_variant	MODIFIER	Os08g0112000	Os08g0112000
8	633275	Chr8_633275	C	T	missense_variant	MODERATE	Os08g0111800	Os08g0111800
8	633309	Chr8_633309	A	G	synonymous_variant	LOW	Os08g0111800	Os08g0111800
8	633997	Chr8_633997	A	C	missense_variant	MODERATE	Os08g0111800	Os08g0111800
8	634092	Chr8_634092	G	A	synonymous_variant	LOW	Os08g0111800	Os08g0111800
8	634110	Chr8_634110	A	G	synonymous_variant	LOW	Os08g0111800	Os08g0111800
8	634278	Chr8_634278	T	C	upstream_gene_variant	MODIFIER	Os08g0111800	Os08g0111800
8	634349	Chr8_634349	C	T	upstream_gene_variant	MODIFIER	Os08g0111800	Os08g0111800
8	634357	Chr8_634357	G	A	upstream_gene_variant	MODIFIER	Os08g0111800	Os08g0111800
8	634369	Chr8_634369	A	AT	upstream_gene_variant	MODIFIER	Os08g0111800	Os08g0111800
8	634419	Chr8_634419	A	T	upstream_gene_variant	MODIFIER	Os08g0111800	Os08g0111800
8	634439	Chr8_634439	C	A	upstream_gene_variant	MODIFIER	Os08g0111800	Os08g0111800
8	634441	Chr8_634441	A	G	upstream_gene_variant	MODIFIER	Os08g0111800	Os08g0111800
8	634465	Chr8_634465	T	C	upstream_gene_variant	MODIFIER	Os08g0111800	Os08g0111800
8	634544	Chr8_634544	C	T	upstream_gene_variant	MODIFIER	Os08g0111800	Os08g0111800
8	634578	Chr8_634578	T	C	upstream_gene_variant	MODIFIER	Os08g0111800	Os08g0111800
8	634635	Chr8_634635	G	A	upstream_gene_variant	MODIFIER	Os08g0111800	Os08g0111800
8	634638	Chr8_634638	G	A	upstream_gene_variant	MODIFIER	Os08g0111800	Os08g0111800
8	634738	Chr8_634738	G	GGA	upstream_gene_variant	MODIFIER	Os08g0111800	Os08g0111800
8	634767	Chr8_634767	C	G	upstream_gene_variant	MODIFIER	Os08g0111800	Os08g0111800
8	634797	Chr8_634797	G	A	upstream_gene_variant	MODIFIER	Os08g0111800	Os08g0111800
8	634805	Chr8_634805	A	G	upstream_gene_variant	MODIFIER	Os08g0111800	Os08g0111800
8	634821	Chr8_634821	A	G	upstream_gene_variant	MODIFIER	Os08g0111800	Os08g0111800
8	634885	Chr8_634885	A	T	upstream_gene_variant	MODIFIER	Os08g0111800	Os08g0111800
8	634994	Chr8_634994	G	GA	upstream_gene_variant	MODIFIER	Os08g0111800	Os08g0111800
8	635137	Chr8_635137	A	G	upstream_gene_variant	MODIFIER	Os08g0111800	Os08g0111800
8	635139	Chr8_635139	C	T	upstream_gene_variant	MODIFIER	Os08g0111800	Os08g0111800
8	635172	Chr8_635172	A	G	upstream_gene_variant	MODIFIER	Os08g0111800	Os08g0111800
8	635193	Chr8_635193	C	T	upstream_gene_variant	MODIFIER	Os08g0111800	Os08g0111800
8	635195	Chr8_635195	T	C	upstream_gene_variant	MODIFIER	Os08g0111800	Os08g0111800
8	635314	Chr8_635314	T	C	upstream_gene_variant	MODIFIER	Os08g0111800	Os08g0111800
8	635329	Chr8_635329	G	A	upstream_gene_variant	MODIFIER	Os08g0111800	Os08g0111800
8	635339	Chr8_635339	T	C	upstream_gene_variant	MODIFIER	Os08g0111800	Os08g0111800
8	635360	Chr8_635360	T	A	upstream_gene_variant	MODIFIER	Os08g0111800	Os08g0111800
8	635365	Chr8_635365	TAG	T	upstream_gene_variant	MODIFIER	Os08g0111800	Os08g0111800
8	635369	Chr8_635369	C	CG	upstream_gene_variant	MODIFIER	Os08g0111800	Os08g0111800
8	635371	Chr8_635371	A	ACACAC	upstream_gene_variant	MODIFIER	Os08g0111800	Os08g0111800
8	635380	Chr8_635380	C	T	upstream_gene_variant	MODIFIER	Os08g0111800	Os08g0111800
8	635700	Chr8_635700	C	T	upstream_gene_variant	MODIFIER	Os08g0111800	Os08g0111800
8	637402	Chr8_637402	G	A	upstream_gene_variant	MODIFIER	Os08g0111800	Os08g0111800
8	637463	Chr8_637463	G	A	upstream_gene_variant	MODIFIER	Os08g0111800	Os08g0111800
8	637537	Chr8_637537	G	GAA	upstream_gene_variant	MODIFIER	Os08g0111800	Os08g0111800
8	638433	Chr8_638433	G	T	upstream_gene_variant	MODIFIER	Os08g0111800	Os08g0111800
8	638785	Chr8_638785	C	G	upstream_gene_variant	MODIFIER	Os08g0111800	Os08g0111800
8	638802	Chr8_638802	A	G	upstream_gene_variant	MODIFIER	Os08g0111800	Os08g0111800
8	638943	Chr8_638943	C	A	upstream_gene_variant	MODIFIER	Os08g0111800	Os08g0111800
8	638961	Chr8_638961	G	A	upstream_gene_variant	MODIFIER	Os08g0111800	Os08g0111800
8	639000	Chr8_639000	C	T	upstream_gene_variant	MODIFIER	Os08g0111800	Os08g0111800
8	639057	Chr8_639057	C	T	upstream_gene_variant	MODIFIER	Os08g0111800	Os08g0111800
8	639085	Chr8_639085	G	A	upstream_gene_variant	MODIFIER	Os08g0111800	Os08g0111800
8	639119	Chr8_639119	G	A	upstream_gene_variant	MODIFIER	Os08g0111800	Os08g0111800
8	639148	Chr8_639148	C	T	upstream_gene_variant	MODIFIER	Os08g0111800	Os08g0111800
8	639151	Chr8_639151	G	C	upstream_gene_variant	MODIFIER	Os08g0111800	Os08g0111800
8	639216	Chr8_639216	T	C	intron_variant	MODIFIER	Os08g0112000	Os08g0112000
8	639297	Chr8_639297	C	CCGT	intron_variant	MODIFIER	Os08g0112000	Os08g0112000
8	639299	Chr8_639299	A	G	intron_variant	MODIFIER	Os08g0112000	Os08g0112000
8	639314	Chr8_639314	G	A	intron_variant	MODIFIER	Os08g0112000	Os08g0112000
8	639492	Chr8_639492	G	A	intron_variant	MODIFIER	Os08g0112000	Os08g0112000
8	639502	Chr8_639502	C	T	intron_variant	MODIFIER	Os08g0112000	Os08g0112000
8	639568	Chr8_639568	G	A	intron_variant	MODIFIER	Os08g0112000	Os08g0112000
8	639581	Chr8_639581	A	C	intron_variant	MODIFIER	Os08g0112000	Os08g0112000
8	639606	Chr8_639606	C	T	intron_variant	MODIFIER	Os08g0112000	Os08g0112000
8	639849	Chr8_639849	G	A	intron_variant	MODIFIER	Os08g0112000	Os08g0112000
8	644814	Chr8_644814	GA	G	downstream_gene_variant	MODIFIER	Os08g0112000	Os08g0112000
8	644925	Chr8_644925	A	C	downstream_gene_variant	MODIFIER	Os08g0112000	Os08g0112000
8	645849	Chr8_645849	G	A	downstream_gene_variant	MODIFIER	Os08g0112000	Os08g0112000
8	646168	Chr8_646168	A	G	downstream_gene_variant	MODIFIER	Os08g0112000	Os08g0112000
8	646245	Chr8_646245	T	C	downstream_gene_variant	MODIFIER	Os08g0112000	Os08g0112000
8	646287	Chr8_646287	C	T	downstream_gene_variant	MODIFIER	Os08g0112000	Os08g0112000
8	646297	Chr8_646297	CA	C	downstream_gene_variant	MODIFIER	Os08g0112000	Os08g0112000
8	646299	Chr8_646299	TG	T	downstream_gene_variant	MODIFIER	Os08g0112000	Os08g0112000
8	646810	Chr8_646810	G	GA	downstream_gene_variant	MODIFIER	Os08g0112000	Os08g0112000
8	647162	Chr8_647162	T	C	downstream_gene_variant	MODIFIER	Os08g0112000	Os08g0112000
8	647506	Chr8_647506	G	C	downstream_gene_variant	MODIFIER	Os08g0112000	Os08g0112000
8	647670	Chr8_647670	C	T	downstream_gene_variant	MODIFIER	Os08g0112000	Os08g0112000
8	647762	Chr8_647762	T	C	downstream_gene_variant	MODIFIER	Os08g0112000	Os08g0112000
8	647928	Chr8_647928	C	T	downstream_gene_variant	MODIFIER	Os08g0112000	Os08g0112000
8	648028	Chr8_648028	CATTATT	C	downstream_gene_variant	MODIFIER	Os08g0112000	Os08g0112000
8	648031	Chr8_648031	T	C	downstream_gene_variant	MODIFIER	Os08g0112000	Os08g0112000
8	648034	Chr8_648034	T	C	downstream_gene_variant	MODIFIER	Os08g0112000	Os08g0112000
8	648037	Chr8_648037	T	C	downstream_gene_variant	MODIFIER	Os08g0112000	Os08g0112000
8	648040	Chr8_648040	T	C	downstream_gene_variant	MODIFIER	Os08g0112000	Os08g0112000
8	648043	Chr8_648043	T	C	downstream_gene_variant	MODIFIER	Os08g0112000	Os08g0112000
8	648046	Chr8_648046	T	C	downstream_gene_variant	MODIFIER	Os08g0112000	Os08g0112000
8	648048	Chr8_648048	T	TCA	downstream_gene_variant	MODIFIER	Os08g0112000	Os08g0112000
8	648050	Chr8_648050	T	C	downstream_gene_variant	MODIFIER	Os08g0112000	Os08g0112000
8	648053	Chr8_648053	T	C	downstream_gene_variant	MODIFIER	Os08g0112000	Os08g0112000
8	648056	Chr8_648056	T	C	downstream_gene_variant	MODIFIER	Os08g0112000	Os08g0112000
8	648059	Chr8_648059	T	C	downstream_gene_variant	MODIFIER	Os08g0112000	Os08g0112000
8	648426	Chr8_648426	T	C	downstream_gene_variant	MODIFIER	Os08g0112000	Os08g0112000
8	648461	Chr8_648461	A	C	downstream_gene_variant	MODIFIER	Os08g0112000	Os08g0112000
8	648464	Chr8_648464	T	C	downstream_gene_variant	MODIFIER	Os08g0112000	Os08g0112000
8	648465	Chr8_648465	T	TCTCGACA	downstream_gene_variant	MODIFIER	Os08g0112000	Os08g0112000
8	648468	Chr8_648468	A	C	downstream_gene_variant	MODIFIER	Os08g0112000	Os08g0112000
8	648470	Chr8_648470	T	A,G	downstream_gene_variant	MODIFIER	Os08g0112000	Os08g0112000
8	648486	Chr8_648486	ACTTACTTTCTCTC	A	downstream_gene_variant	MODIFIER	Os08g0112000	Os08g0112000
8	648647	Chr8_648647	T	C	downstream_gene_variant	MODIFIER	Os08g0112000	Os08g0112000
8	648860	Chr8_648860	CAAAACT	C	downstream_gene_variant	MODIFIER	Os08g0112000	Os08g0112000
8	648881	Chr8_648881	C	T	downstream_gene_variant	MODIFIER	Os08g0112000	Os08g0112000
8	648889	Chr8_648889	G	A	downstream_gene_variant	MODIFIER	Os08g0112000	Os08g0112000
8	648908	Chr8_648908	GCTGT	G	downstream_gene_variant	MODIFIER	Os08g0112000	Os08g0112000
8	648914	Chr8_648914	CCTGGGCCGAGGTTAGTG	C	downstream_gene_variant	MODIFIER	Os08g0112000	Os08g0112000
8	648941	Chr8_648941	G	T	intergenic_region	MODIFIER	Os08g0112000-Os08g0112300	Os08g0112000-Os08g0112300
8	648944	Chr8_648944	G	C	intergenic_region	MODIFIER	Os08g0112000-Os08g0112300	Os08g0112000-Os08g0112300
8	648975	Chr8_648975	G	A	intergenic_region	MODIFIER	Os08g0112000-Os08g0112300	Os08g0112000-Os08g0112300
8	649023	Chr8_649023	C	T	intergenic_region	MODIFIER	Os08g0112000-Os08g0112300	Os08g0112000-Os08g0112300
8	649039	Chr8_649039	G	A	intergenic_region	MODIFIER	Os08g0112000-Os08g0112300	Os08g0112000-Os08g0112300
8	649053	Chr8_649053	C	T	intergenic_region	MODIFIER	Os08g0112000-Os08g0112300	Os08g0112000-Os08g0112300
8	649075	Chr8_649075	GC	G	intergenic_region	MODIFIER	Os08g0112000-Os08g0112300	Os08g0112000-Os08g0112300
8	649108	Chr8_649108	A	G	intergenic_region	MODIFIER	Os08g0112000-Os08g0112300	Os08g0112000-Os08g0112300
8	649126	Chr8_649126	A	T	intergenic_region	MODIFIER	Os08g0112000-Os08g0112300	Os08g0112000-Os08g0112300
8	649212	Chr8_649212	C	A	intergenic_region	MODIFIER	Os08g0112000-Os08g0112300	Os08g0112000-Os08g0112300
8	649236	Chr8_649236	G	A	intergenic_region	MODIFIER	Os08g0112000-Os08g0112300	Os08g0112000-Os08g0112300
8	649240	Chr8_649240	G	A	intergenic_region	MODIFIER	Os08g0112000-Os08g0112300	Os08g0112000-Os08g0112300
8	649349	Chr8_649349	A	C	intergenic_region	MODIFIER	Os08g0112000-Os08g0112300	Os08g0112000-Os08g0112300
8	649393	Chr8_649393	TC	T	intergenic_region	MODIFIER	Os08g0112000-Os08g0112300	Os08g0112000-Os08g0112300
8	649469	Chr8_649469	T	TG	intergenic_region	MODIFIER	Os08g0112000-Os08g0112300	Os08g0112000-Os08g0112300
8	649470	Chr8_649470	T	G	intergenic_region	MODIFIER	Os08g0112000-Os08g0112300	Os08g0112000-Os08g0112300
8	649473	Chr8_649473	T	C	intergenic_region	MODIFIER	Os08g0112000-Os08g0112300	Os08g0112000-Os08g0112300
8	649664	Chr8_649664	C	T	intergenic_region	MODIFIER	Os08g0112000-Os08g0112300	Os08g0112000-Os08g0112300
8	649668	Chr8_649668	C	T	intergenic_region	MODIFIER	Os08g0112000-Os08g0112300	Os08g0112000-Os08g0112300
8	649781	Chr8_649781	C	T	intergenic_region	MODIFIER	Os08g0112000-Os08g0112300	Os08g0112000-Os08g0112300
8	649785	Chr8_649785	C	T	intergenic_region	MODIFIER	Os08g0112000-Os08g0112300	Os08g0112000-Os08g0112300
8	649803	Chr8_649803	C	T	intergenic_region	MODIFIER	Os08g0112000-Os08g0112300	Os08g0112000-Os08g0112300
8	649991	Chr8_649991	AC	A	intergenic_region	MODIFIER	Os08g0112000-Os08g0112300	Os08g0112000-Os08g0112300
8	649996	Chr8_649996	C	G	intergenic_region	MODIFIER	Os08g0112000-Os08g0112300	Os08g0112000-Os08g0112300
8	650006	Chr8_650006	G	T	intergenic_region	MODIFIER	Os08g0112000-Os08g0112300	Os08g0112000-Os08g0112300
8	650098	Chr8_650098	ATATTGAACTCATCTC	A	intergenic_region	MODIFIER	Os08g0112000-Os08g0112300	Os08g0112000-Os08g0112300
8	650134	Chr8_650134	T	G	intergenic_region	MODIFIER	Os08g0112000-Os08g0112300	Os08g0112000-Os08g0112300
8	650553	Chr8_650553	TCCATCTGTCTCATAATATAAGAAATTTCAGAA	T	intergenic_region	MODIFIER	Os08g0112000-Os08g0112300	Os08g0112000-Os08g0112300
8	650587	Chr8_650587	C	G	intergenic_region	MODIFIER	Os08g0112000-Os08g0112300	Os08g0112000-Os08g0112300
8	650592	Chr8_650592	A	G	intergenic_region	MODIFIER	Os08g0112000-Os08g0112300	Os08g0112000-Os08g0112300
8	651001	Chr8_651001	C	T	downstream_gene_variant	MODIFIER	Os08g0112300	Os08g0112300
8	651106	Chr8_651106	A	G	downstream_gene_variant	MODIFIER	Os08g0112300	Os08g0112300
8	651129	Chr8_651129	A	C	downstream_gene_variant	MODIFIER	Os08g0112300	Os08g0112300
8	651132	Chr8_651132	G	A	downstream_gene_variant	MODIFIER	Os08g0112300	Os08g0112300
8	651135	Chr8_651135	T	C	downstream_gene_variant	MODIFIER	Os08g0112300	Os08g0112300
8	651143	Chr8_651143	C	T	downstream_gene_variant	MODIFIER	Os08g0112300	Os08g0112300
8	651165	Chr8_651165	T	C	downstream_gene_variant	MODIFIER	Os08g0112300	Os08g0112300
8	651344	Chr8_651344	C	T	downstream_gene_variant	MODIFIER	Os08g0112300	Os08g0112300
8	651484	Chr8_651484	A	C	downstream_gene_variant	MODIFIER	Os08g0112300	Os08g0112300
8	651512	Chr8_651512	C	T	downstream_gene_variant	MODIFIER	Os08g0112300	Os08g0112300
8	651573	Chr8_651573	T	C	downstream_gene_variant	MODIFIER	Os08g0112300	Os08g0112300
8	651640	Chr8_651640	C	T	downstream_gene_variant	MODIFIER	Os08g0112300	Os08g0112300
8	651660	Chr8_651660	C	CT	downstream_gene_variant	MODIFIER	Os08g0112300	Os08g0112300
8	651698	Chr8_651698	T	C	downstream_gene_variant	MODIFIER	Os08g0112300	Os08g0112300
8	651704	Chr8_651704	C	T	downstream_gene_variant	MODIFIER	Os08g0112300	Os08g0112300
8	651815	Chr8_651815	C	T	downstream_gene_variant	MODIFIER	Os08g0112300	Os08g0112300
8	651843	Chr8_651843	C	T	downstream_gene_variant	MODIFIER	Os08g0112300	Os08g0112300
8	651980	Chr8_651980	C	T	downstream_gene_variant	MODIFIER	Os08g0112300	Os08g0112300
8	651983	Chr8_651983	T	C	downstream_gene_variant	MODIFIER	Os08g0112300	Os08g0112300
8	651992	Chr8_651992	A	T	downstream_gene_variant	MODIFIER	Os08g0112300	Os08g0112300
8	652042	Chr8_652042	C	T	downstream_gene_variant	MODIFIER	Os08g0112300	Os08g0112300
8	652065	Chr8_652065	C	T	downstream_gene_variant	MODIFIER	Os08g0112300	Os08g0112300
8	652097	Chr8_652097	AAAAAAT	A	downstream_gene_variant	MODIFIER	Os08g0112300	Os08g0112300
8	652113	Chr8_652113	G	T	downstream_gene_variant	MODIFIER	Os08g0112300	Os08g0112300
8	652129	Chr8_652129	C	T	downstream_gene_variant	MODIFIER	Os08g0112300	Os08g0112300
8	652136	Chr8_652136	A	G	downstream_gene_variant	MODIFIER	Os08g0112300	Os08g0112300
8	652162	Chr8_652162	C	A	downstream_gene_variant	MODIFIER	Os08g0112300	Os08g0112300
8	652205	Chr8_652205	A	G	downstream_gene_variant	MODIFIER	Os08g0112300	Os08g0112300
8	652322	Chr8_652322	C	T	downstream_gene_variant	MODIFIER	Os08g0112300	Os08g0112300
8	652325	Chr8_652325	A	G	downstream_gene_variant	MODIFIER	Os08g0112300	Os08g0112300
8	652370	Chr8_652370	T	C	downstream_gene_variant	MODIFIER	Os08g0112300	Os08g0112300
8	652394	Chr8_652394	T	C	downstream_gene_variant	MODIFIER	Os08g0112300	Os08g0112300
8	652460	Chr8_652460	G	A	downstream_gene_variant	MODIFIER	Os08g0112300	Os08g0112300
8	652485	Chr8_652485	C	T	downstream_gene_variant	MODIFIER	Os08g0112300	Os08g0112300
8	652505	Chr8_652505	G	A	downstream_gene_variant	MODIFIER	Os08g0112300	Os08g0112300
8	652535	Chr8_652535	T	A	downstream_gene_variant	MODIFIER	Os08g0112300	Os08g0112300
8	652566	Chr8_652566	T	C	downstream_gene_variant	MODIFIER	Os08g0112300	Os08g0112300
8	652924	Chr8_652924	A	C	downstream_gene_variant	MODIFIER	Os08g0112300	Os08g0112300
8	653169	Chr8_653169	C	A	downstream_gene_variant	MODIFIER	Os08g0112300	Os08g0112300
8	653406	Chr8_653406	T	C	downstream_gene_variant	MODIFIER	Os08g0112300	Os08g0112300
8	653823	Chr8_653823	C	A	upstream_gene_variant	MODIFIER	Os08g0112450	Os08g0112450
8	653909	Chr8_653909	G	C	upstream_gene_variant	MODIFIER	Os08g0112450	Os08g0112450
8	654099	Chr8_654099	T	C	upstream_gene_variant	MODIFIER	Os08g0112450	Os08g0112450
8	654163	Chr8_654163	G	A	upstream_gene_variant	MODIFIER	Os08g0112450	Os08g0112450
8	654400	Chr8_654400	AT	A	upstream_gene_variant	MODIFIER	Os08g0112450	Os08g0112450
8	654432	Chr8_654432	A	T	upstream_gene_variant	MODIFIER	Os08g0112450	Os08g0112450
8	654487	Chr8_654487	T	A	upstream_gene_variant	MODIFIER	Os08g0112450	Os08g0112450
8	654862	Chr8_654862	T	C	upstream_gene_variant	MODIFIER	Os08g0112450	Os08g0112450
8	655497	Chr8_655497	T	C	upstream_gene_variant	MODIFIER	Os08g0112450	Os08g0112450
8	655556	Chr8_655556	A	G	upstream_gene_variant	MODIFIER	Os08g0112450	Os08g0112450
8	655560	Chr8_655560	G	A	upstream_gene_variant	MODIFIER	Os08g0112450	Os08g0112450
8	655593	Chr8_655593	C	T	upstream_gene_variant	MODIFIER	Os08g0112450	Os08g0112450
8	655597	Chr8_655597	T	G	upstream_gene_variant	MODIFIER	Os08g0112450	Os08g0112450
8	655881	Chr8_655881	A	C	3_prime_UTR_variant	MODIFIER	Os08g0112300	Os08g0112300
8	655917	Chr8_655917	G	GT	3_prime_UTR_variant	MODIFIER	Os08g0112300	Os08g0112300
8	655940	Chr8_655940	C	T	3_prime_UTR_variant	MODIFIER	Os08g0112300	Os08g0112300
8	656522	Chr8_656522	A	G	missense_variant	MODERATE	Os08g0112300	Os08g0112300
8	656679	Chr8_656679	G	A	missense_variant	MODERATE	Os08g0112300	Os08g0112300
8	657076	Chr8_657076	A	G	synonymous_variant	LOW	Os08g0112300	Os08g0112300
8	657277	Chr8_657277	A	C	synonymous_variant	LOW	Os08g0112300	Os08g0112300
8	657497	Chr8_657497	C	T	upstream_gene_variant	MODIFIER	Os08g0112300	Os08g0112300
8	658032	Chr8_658032	A	C	upstream_gene_variant	MODIFIER	Os08g0112300	Os08g0112300
8	658121	Chr8_658121	G	A	upstream_gene_variant	MODIFIER	Os08g0112300	Os08g0112300
8	658253	Chr8_658253	T	C	upstream_gene_variant	MODIFIER	Os08g0112300	Os08g0112300
8	658274	Chr8_658274	CAA	C	upstream_gene_variant	MODIFIER	Os08g0112300	Os08g0112300
8	658423	Chr8_658423	T	C	upstream_gene_variant	MODIFIER	Os08g0112300	Os08g0112300
8	658901	Chr8_658901	A	C	3_prime_UTR_variant	MODIFIER	Os08g0112400	Os08g0112400
8	659207	Chr8_659207	A	G	upstream_gene_variant	MODIFIER	Os08g0112300	Os08g0112300
8	659840	Chr8_659840	C	G	missense_variant	MODERATE	Os08g0112400	Os08g0112400
8	660722	Chr8_660722	C	T	synonymous_variant	LOW	Os08g0112400	Os08g0112400
8	660731	Chr8_660731	C	T	synonymous_variant	LOW	Os08g0112400	Os08g0112400
8	660759	Chr8_660759	T	C	missense_variant	MODERATE	Os08g0112400	Os08g0112400
8	660767	Chr8_660767	C	A	missense_variant	MODERATE	Os08g0112400	Os08g0112400
8	660783	Chr8_660783	G	C	missense_variant	MODERATE	Os08g0112400	Os08g0112400
8	660804	Chr8_660804	G	A	missense_variant	MODERATE	Os08g0112400	Os08g0112400
8	661050	Chr8_661050	C	G	missense_variant	MODERATE	Os08g0112400	Os08g0112400
8	661115	Chr8_661115	A	G	synonymous_variant	LOW	Os08g0112400	Os08g0112400
8	661178	Chr8_661178	C	T	synonymous_variant	LOW	Os08g0112400	Os08g0112400
8	661250	Chr8_661250	C	A	synonymous_variant	LOW	Os08g0112400	Os08g0112400
8	661609	Chr8_661609	G	GA	upstream_gene_variant	MODIFIER	Os08g0112300	Os08g0112300
8	661623	Chr8_661623	T	TTCTCTCTCTCTC	upstream_gene_variant	MODIFIER	Os08g0112300	Os08g0112300
8	661701	Chr8_661701	T	C	upstream_gene_variant	MODIFIER	Os08g0112300	Os08g0112300
8	661711	Chr8_661711	G	A	upstream_gene_variant	MODIFIER	Os08g0112300	Os08g0112300
8	661725	Chr8_661725	A	G	upstream_gene_variant	MODIFIER	Os08g0112300	Os08g0112300
8	661728	Chr8_661728	T	C	upstream_gene_variant	MODIFIER	Os08g0112300	Os08g0112300
8	661745	Chr8_661745	C	G	upstream_gene_variant	MODIFIER	Os08g0112300	Os08g0112300
8	661764	Chr8_661764	C	CGATAAA	upstream_gene_variant	MODIFIER	Os08g0112300	Os08g0112300
8	661790	Chr8_661790	T	C	upstream_gene_variant	MODIFIER	Os08g0112300	Os08g0112300
8	661841	Chr8_661841	G	A	upstream_gene_variant	MODIFIER	Os08g0112300	Os08g0112300
8	661924	Chr8_661924	A	T	upstream_gene_variant	MODIFIER	Os08g0112300	Os08g0112300
8	662086	Chr8_662086	CA	C	upstream_gene_variant	MODIFIER	Os08g0112300	Os08g0112300
8	662126	Chr8_662126	T	G	upstream_gene_variant	MODIFIER	Os08g0112300	Os08g0112300
8	662127	Chr8_662127	T	G	upstream_gene_variant	MODIFIER	Os08g0112300	Os08g0112300
8	662216	Chr8_662216	TA	T	3_prime_UTR_variant	MODIFIER	Orysa	Os08g0112500
8	662509	Chr8_662509	G	A	3_prime_UTR_variant	MODIFIER	Orysa	Os08g0112500
8	662545	Chr8_662545	T	G	3_prime_UTR_variant	MODIFIER	Orysa	Os08g0112500
8	662820	Chr8_662820	AT	A	upstream_gene_variant	MODIFIER	Os08g0112400	Os08g0112400
8	662998	Chr8_662998	A	G	upstream_gene_variant	MODIFIER	Os08g0112400	Os08g0112400
8	663024	Chr8_663024	A	ACT	upstream_gene_variant	MODIFIER	Os08g0112400	Os08g0112400
8	663092	Chr8_663092	G	T	upstream_gene_variant	MODIFIER	Os08g0112400	Os08g0112400
8	663940	Chr8_663940	A	T	upstream_gene_variant	MODIFIER	Os08g0112400	Os08g0112400
8	664308	Chr8_664308	T	C	synonymous_variant	LOW	Orysa	Os08g0112500
8	664311	Chr8_664311	A	G	synonymous_variant	LOW	Orysa	Os08g0112500
8	664320	Chr8_664320	A	T	synonymous_variant	LOW	Orysa	Os08g0112500
8	664341	Chr8_664341	A	G	synonymous_variant	LOW	Orysa	Os08g0112500
8	664346	Chr8_664346	A	G	missense_variant	MODERATE	Orysa	Os08g0112500
8	664347	Chr8_664347	A	T	synonymous_variant	LOW	Orysa	Os08g0112500
8	664356	Chr8_664356	C	A	synonymous_variant	LOW	Orysa	Os08g0112500
8	664491	Chr8_664491	T	C	upstream_gene_variant	MODIFIER	Os08g0112400	Os08g0112400
8	664573	Chr8_664573	A	G	upstream_gene_variant	MODIFIER	Os08g0112400	Os08g0112400
8	664606	Chr8_664606	G	A	upstream_gene_variant	MODIFIER	Os08g0112400	Os08g0112400
8	664615	Chr8_664615	G	A	upstream_gene_variant	MODIFIER	Os08g0112400	Os08g0112400
8	664820	Chr8_664820	C	T	synonymous_variant	LOW	Orysa	Os08g0112500
8	664847	Chr8_664847	G	A	synonymous_variant	LOW	Orysa	Os08g0112500
8	664855	Chr8_664855	C	T	missense_variant	MODERATE	Orysa	Os08g0112500
8	664856	Chr8_664856	A	G	synonymous_variant	LOW	Orysa	Os08g0112500
8	664857	Chr8_664857	T	C	missense_variant	MODERATE	Orysa	Os08g0112500
8	664859	Chr8_664859	C	A	synonymous_variant	LOW	Orysa	Os08g0112500
8	664867	Chr8_664867	G	T	synonymous_variant	LOW	Orysa	Os08g0112500
8	664869	Chr8_664869	C	T	missense_variant	MODERATE	Orysa	Os08g0112500
8	664874	Chr8_664874	A	C	synonymous_variant	LOW	Orysa	Os08g0112500
8	664875	Chr8_664875	G	A	missense_variant	MODERATE	Orysa	Os08g0112500
8	664886	Chr8_664886	C	T	synonymous_variant	LOW	Orysa	Os08g0112500
8	664889	Chr8_664889	G	A	synonymous_variant	LOW	Orysa	Os08g0112500
8	664892	Chr8_664892	T	G	synonymous_variant	LOW	Orysa	Os08g0112500
8	664894	Chr8_664894	T	C	missense_variant	MODERATE	Orysa	Os08g0112500
8	664895	Chr8_664895	T	C	synonymous_variant	LOW	Orysa	Os08g0112500
8	664901	Chr8_664901	A	T	synonymous_variant	LOW	Orysa	Os08g0112500
8	664907	Chr8_664907	C	A	missense_variant	MODERATE	Orysa	Os08g0112500
8	664909	Chr8_664909	A	G	synonymous_variant	LOW	Orysa	Os08g0112500
8	664910	Chr8_664910	C	T	synonymous_variant	LOW	Orysa	Os08g0112500
8	664917	Chr8_664917	T	C	missense_variant	MODERATE	Orysa	Os08g0112500
8	664925	Chr8_664925	G	A	synonymous_variant	LOW	Orysa	Os08g0112500
8	664928	Chr8_664928	A	T	missense_variant	MODERATE	Orysa	Os08g0112500
8	664952	Chr8_664952	C	T	synonymous_variant	LOW	Orysa	Os08g0112500
8	664961	Chr8_664961	T	C	synonymous_variant	LOW	Orysa	Os08g0112500
8	665132	Chr8_665132	T	G	upstream_gene_variant	MODIFIER	Os08g0112400	Os08g0112400
8	665265	Chr8_665265	G	A	upstream_gene_variant	MODIFIER	Os08g0112400	Os08g0112400
8	665314	Chr8_665314	T	G	upstream_gene_variant	MODIFIER	Os08g0112400	Os08g0112400
8	665890	Chr8_665890	C	T	synonymous_variant	LOW	Orysa	Os08g0112500
8	665896	Chr8_665896	G	A	synonymous_variant	LOW	Orysa	Os08g0112500
8	665917	Chr8_665917	C	G	synonymous_variant	LOW	Orysa	Os08g0112500
8	665920	Chr8_665920	T	A	synonymous_variant	LOW	Orysa	Os08g0112500
8	665941	Chr8_665941	A	G	synonymous_variant	LOW	Orysa	Os08g0112500
8	665969	Chr8_665969	C	T	missense_variant	MODERATE	Orysa	Os08g0112500
8	665971	Chr8_665971	C	T	synonymous_variant	LOW	Orysa	Os08g0112500
8	665974	Chr8_665974	C	A	synonymous_variant	LOW	Orysa	Os08g0112500
8	665980	Chr8_665980	C	T	synonymous_variant	LOW	Orysa	Os08g0112500
8	665983	Chr8_665983	A	T	synonymous_variant	LOW	Orysa	Os08g0112500
8	665995	Chr8_665995	A	C	missense_variant	MODERATE	Orysa	Os08g0112500
8	665997	Chr8_665997	T	C	missense_variant	MODERATE	Orysa	Os08g0112500
8	666003	Chr8_666003	T	G	missense_variant	MODERATE	Orysa	Os08g0112500
8	666004	Chr8_666004	T	C	synonymous_variant	LOW	Orysa	Os08g0112500
8	666007	Chr8_666007	G	A	synonymous_variant	LOW	Orysa	Os08g0112500
8	666019	Chr8_666019	T	C	synonymous_variant	LOW	Orysa	Os08g0112500
8	666022	Chr8_666022	T	C	synonymous_variant	LOW	Orysa	Os08g0112500
8	666027	Chr8_666027	T	C	missense_variant	MODERATE	Orysa	Os08g0112500
8	666028	Chr8_666028	G	A	synonymous_variant	LOW	Orysa	Os08g0112500
8	666039	Chr8_666039	T	G	synonymous_variant	LOW	Orysa	Os08g0112500
8	666052	Chr8_666052	C	G	synonymous_variant	LOW	Orysa	Os08g0112500
8	666055	Chr8_666055	G	A	synonymous_variant	LOW	Orysa	Os08g0112500
8	666070	Chr8_666070	G	A	synonymous_variant	LOW	Orysa	Os08g0112500
8	666082	Chr8_666082	A	C	synonymous_variant	LOW	Orysa	Os08g0112500
8	666260	Chr8_666260	A	T	upstream_gene_variant	MODIFIER	Os08g0112400	Os08g0112400
8	666261	Chr8_666261	A	G	upstream_gene_variant	MODIFIER	Os08g0112400	Os08g0112400
8	666692	Chr8_666692	T	C	missense_variant	MODERATE	Orysa	Os08g0112500
8	666840	Chr8_666840	A	C	synonymous_variant	LOW	Orysa	Os08g0112500
8	666984	Chr8_666984	T	C	synonymous_variant	LOW	Orysa	Os08g0112500
8	667124	Chr8_667124	C	CAAAA	5_prime_UTR_variant	MODIFIER	Orysa	Os08g0112500
8	667319	Chr8_667319	G	A	5_prime_UTR_variant	MODIFIER	Orysa	Os08g0112500
8	667487	Chr8_667487	T	TCCTC	5_prime_UTR_variant	MODIFIER	Orysa	Os08g0112500
8	667521	Chr8_667521	A	T	5_prime_UTR_variant	MODIFIER	Orysa	Os08g0112500
8	667599	Chr8_667599	G	C	upstream_gene_variant	MODIFIER	Orysa	Os08g0112500
8	667683	Chr8_667683	G	GA	upstream_gene_variant	MODIFIER	Orysa	Os08g0112500
8	667705	Chr8_667705	AAG	A	upstream_gene_variant	MODIFIER	Orysa	Os08g0112500
8	667821	Chr8_667821	A	C	upstream_gene_variant	MODIFIER	Orysa	Os08g0112500
8	667844	Chr8_667844	T	A	upstream_gene_variant	MODIFIER	Orysa	Os08g0112500
8	667847	Chr8_667847	C	T	upstream_gene_variant	MODIFIER	Orysa	Os08g0112500
8	667854	Chr8_667854	A	G	upstream_gene_variant	MODIFIER	Orysa	Os08g0112500
8	667855	Chr8_667855	T	C	upstream_gene_variant	MODIFIER	Orysa	Os08g0112500
8	667870	Chr8_667870	A	T	upstream_gene_variant	MODIFIER	Orysa	Os08g0112500
8	667876	Chr8_667876	C	T	upstream_gene_variant	MODIFIER	Orysa	Os08g0112500
8	667879	Chr8_667879	T	C	upstream_gene_variant	MODIFIER	Orysa	Os08g0112500
8	667893	Chr8_667893	T	C	upstream_gene_variant	MODIFIER	Orysa	Os08g0112500
8	667898	Chr8_667898	G	A	upstream_gene_variant	MODIFIER	Orysa	Os08g0112500
8	667904	Chr8_667904	T	C	upstream_gene_variant	MODIFIER	Orysa	Os08g0112500
8	667918	Chr8_667918	T	C	upstream_gene_variant	MODIFIER	Orysa	Os08g0112500
8	667932	Chr8_667932	A	G	upstream_gene_variant	MODIFIER	Orysa	Os08g0112500
8	667953	Chr8_667953	T	C	upstream_gene_variant	MODIFIER	Orysa	Os08g0112500
8	667968	Chr8_667968	G	A	upstream_gene_variant	MODIFIER	Orysa	Os08g0112500
8	667970	Chr8_667970	G	A	upstream_gene_variant	MODIFIER	Orysa	Os08g0112500
8	667984	Chr8_667984	C	T	upstream_gene_variant	MODIFIER	Orysa	Os08g0112500
8	668008	Chr8_668008	G	A	upstream_gene_variant	MODIFIER	Orysa	Os08g0112500
8	668028	Chr8_668028	A	G	upstream_gene_variant	MODIFIER	Orysa	Os08g0112500
8	668039	Chr8_668039	C	T	upstream_gene_variant	MODIFIER	Orysa	Os08g0112500
8	668054	Chr8_668054	C	T	upstream_gene_variant	MODIFIER	Orysa	Os08g0112500
8	668129	Chr8_668129	G	GTT	upstream_gene_variant	MODIFIER	Orysa	Os08g0112500
8	668378	Chr8_668378	TA	T	upstream_gene_variant	MODIFIER	Orysa	Os08g0112500
8	668411	Chr8_668411	C	T	upstream_gene_variant	MODIFIER	Orysa	Os08g0112500
8	668476	Chr8_668476	A	T	upstream_gene_variant	MODIFIER	Orysa	Os08g0112500
8	668493	Chr8_668493	T	C	upstream_gene_variant	MODIFIER	Orysa	Os08g0112500
8	668536	Chr8_668536	C	CCACCTTTT	upstream_gene_variant	MODIFIER	Orysa	Os08g0112500
8	668561	Chr8_668561	G	GCTATTGATTTC	upstream_gene_variant	MODIFIER	Orysa	Os08g0112500
8	668841	Chr8_668841	T	C	upstream_gene_variant	MODIFIER	Orysa	Os08g0112500
8	668977	Chr8_668977	T	TGG	upstream_gene_variant	MODIFIER	Orysa	Os08g0112500
8	669031	Chr8_669031	T	C	upstream_gene_variant	MODIFIER	Orysa	Os08g0112500
8	669032	Chr8_669032	A	G	upstream_gene_variant	MODIFIER	Orysa	Os08g0112500
8	669055	Chr8_669055	A	G	upstream_gene_variant	MODIFIER	Orysa	Os08g0112500
8	669062	Chr8_669062	T	TTTTTTTGTTTTTATGAACACGCAAA	upstream_gene_variant	MODIFIER	Orysa	Os08g0112500
8	669311	Chr8_669311	G	A	upstream_gene_variant	MODIFIER	Orysa	Os08g0112500
8	669383	Chr8_669383	C	CT	upstream_gene_variant	MODIFIER	Orysa	Os08g0112500
8	669763	Chr8_669763	G	T	upstream_gene_variant	MODIFIER	Orysa	Os08g0112500
8	669798	Chr8_669798	T	C	upstream_gene_variant	MODIFIER	Orysa	Os08g0112500
8	669816	Chr8_669816	T	C	upstream_gene_variant	MODIFIER	Orysa	Os08g0112500
8	669826	Chr8_669826	C	T	upstream_gene_variant	MODIFIER	Orysa	Os08g0112500
8	669842	Chr8_669842	T	C	upstream_gene_variant	MODIFIER	Orysa	Os08g0112500
8	669845	Chr8_669845	C	T	upstream_gene_variant	MODIFIER	Orysa	Os08g0112500
8	669865	Chr8_669865	A	G	upstream_gene_variant	MODIFIER	Orysa	Os08g0112500
8	669877	Chr8_669877	CAAATT	C	upstream_gene_variant	MODIFIER	Orysa	Os08g0112500
8	669886	Chr8_669886	A	G	upstream_gene_variant	MODIFIER	Orysa	Os08g0112500
8	669891	Chr8_669891	G	A	upstream_gene_variant	MODIFIER	Orysa	Os08g0112500
8	669909	Chr8_669909	TC	T	upstream_gene_variant	MODIFIER	Orysa	Os08g0112500
8	669942	Chr8_669942	T	A	upstream_gene_variant	MODIFIER	Orysa	Os08g0112500
8	669949	Chr8_669949	ATT	A	upstream_gene_variant	MODIFIER	Orysa	Os08g0112500
8	670309	Chr8_670309	A	C	upstream_gene_variant	MODIFIER	Orysa	Os08g0112500
8	670789	Chr8_670789	T	A	upstream_gene_variant	MODIFIER	Orysa	Os08g0112500
8	670826	Chr8_670826	T	A	upstream_gene_variant	MODIFIER	Orysa	Os08g0112500
8	670880	Chr8_670880	A	C	upstream_gene_variant	MODIFIER	Orysa	Os08g0112500
8	671031	Chr8_671031	G	T	upstream_gene_variant	MODIFIER	Orysa	Os08g0112500
8	671063	Chr8_671063	C	T	upstream_gene_variant	MODIFIER	Orysa	Os08g0112500
8	671190	Chr8_671190	GCAACGCTTTGCAAGCCACTATGGTGAACCCTCTCCCCACGAAAAATA	G	upstream_gene_variant	MODIFIER	Orysa	Os08g0112500
8	671253	Chr8_671253	TA	T	upstream_gene_variant	MODIFIER	Orysa	Os08g0112500
8	671256	Chr8_671256	A	AG	upstream_gene_variant	MODIFIER	Orysa	Os08g0112500
8	671307	Chr8_671307	TG	T	upstream_gene_variant	MODIFIER	Orysa	Os08g0112500
8	671346	Chr8_671346	T	C	upstream_gene_variant	MODIFIER	Orysa	Os08g0112500
8	671488	Chr8_671488	C	T	upstream_gene_variant	MODIFIER	Orysa	Os08g0112500
8	671529	Chr8_671529	T	A	upstream_gene_variant	MODIFIER	Orysa	Os08g0112500
8	671740	Chr8_671740	G	A	synonymous_variant	LOW	Os08g0112600	Os08g0112600
8	671746	Chr8_671746	T	C	synonymous_variant	LOW	Os08g0112600	Os08g0112600
8	671964	Chr8_671964	C	CT	upstream_gene_variant	MODIFIER	Orysa	Os08g0112500
8	671993	Chr8_671993	G	A	upstream_gene_variant	MODIFIER	Orysa	Os08g0112500
8	672198	Chr8_672198	A	G	upstream_gene_variant	MODIFIER	Orysa	Os08g0112500
8	672462	Chr8_672462	A	C	upstream_gene_variant	MODIFIER	Orysa	Os08g0112500
8	672519	Chr8_672519	T	C	upstream_gene_variant	MODIFIER	Orysa	Os08g0112500
8	672906	Chr8_672906	T	C	upstream_gene_variant	MODIFIER	U2	ENSRNA049476286
8	673187	Chr8_673187	C	G	upstream_gene_variant	MODIFIER	U2	ENSRNA049476286
8	674598	Chr8_674598	C	A	3_prime_UTR_variant	MODIFIER	Os08g0112600	Os08g0112600
8	674600	Chr8_674600	GT	G	3_prime_UTR_variant	MODIFIER	Os08g0112600	Os08g0112600
8	674656	Chr8_674656	T	C	3_prime_UTR_variant	MODIFIER	Os08g0112600	Os08g0112600
8	674775	Chr8_674775	GAT	G	upstream_gene_variant	MODIFIER	U2	ENSRNA049476286
8	675031	Chr8_675031	A	T	upstream_gene_variant	MODIFIER	U2	ENSRNA049476286
8	675069	Chr8_675069	T	C	upstream_gene_variant	MODIFIER	U2	ENSRNA049476286
8	675075	Chr8_675075	T	C	upstream_gene_variant	MODIFIER	U2	ENSRNA049476286
8	675104	Chr8_675104	G	T	upstream_gene_variant	MODIFIER	U2	ENSRNA049476286
8	675137	Chr8_675137	G	A	upstream_gene_variant	MODIFIER	U2	ENSRNA049476286
8	675154	Chr8_675154	A	T	upstream_gene_variant	MODIFIER	U2	ENSRNA049476286
8	675186	Chr8_675186	A	T	upstream_gene_variant	MODIFIER	U2	ENSRNA049476286
8	675187	Chr8_675187	C	A	upstream_gene_variant	MODIFIER	U2	ENSRNA049476286
8	675194	Chr8_675194	T	G	upstream_gene_variant	MODIFIER	U2	ENSRNA049476286
8	675218	Chr8_675218	G	A	upstream_gene_variant	MODIFIER	U2	ENSRNA049476286
8	675221	Chr8_675221	G	A	upstream_gene_variant	MODIFIER	U2	ENSRNA049476286
8	675255	Chr8_675255	G	GA	upstream_gene_variant	MODIFIER	U2	ENSRNA049476286
8	675306	Chr8_675306	G	C	upstream_gene_variant	MODIFIER	U2	ENSRNA049476286
8	675461	Chr8_675461	T	TA	upstream_gene_variant	MODIFIER	U2	ENSRNA049476286
8	675521	Chr8_675521	AT	A	upstream_gene_variant	MODIFIER	U2	ENSRNA049476286
8	675523	Chr8_675523	T	A	upstream_gene_variant	MODIFIER	U2	ENSRNA049476286
8	675710	Chr8_675710	T	A	upstream_gene_variant	MODIFIER	U2	ENSRNA049476286
8	676904	Chr8_676904	AAT	A	upstream_gene_variant	MODIFIER	MADS26	Os08g0112700
8	677575	Chr8_677575	G	GA	upstream_gene_variant	MODIFIER	MADS26	Os08g0112700
8	677626	Chr8_677626	G	T	upstream_gene_variant	MODIFIER	MADS26	Os08g0112700
8	677935	Chr8_677935	A	G	upstream_gene_variant	MODIFIER	MADS26	Os08g0112700
8	678044	Chr8_678044	C	T	upstream_gene_variant	MODIFIER	MADS26	Os08g0112700
8	678290	Chr8_678290	T	G	upstream_gene_variant	MODIFIER	MADS26	Os08g0112700
8	678497	Chr8_678497	C	A	upstream_gene_variant	MODIFIER	MADS26	Os08g0112700
8	678957	Chr8_678957	G	A	upstream_gene_variant	MODIFIER	MADS26	Os08g0112700
8	679267	Chr8_679267	A	AAG	upstream_gene_variant	MODIFIER	MADS26	Os08g0112700
8	679374	Chr8_679374	T	G	5_prime_UTR_variant	MODIFIER	MADS26	Os08g0112700
8	679388	Chr8_679388	GGAA	G	5_prime_UTR_variant	MODIFIER	MADS26	Os08g0112700
8	679982	Chr8_679982	A	T	downstream_gene_variant	MODIFIER	Os08g0112800	Os08g0112800
8	680341	Chr8_680341	T	TAA	downstream_gene_variant	MODIFIER	Os08g0112800	Os08g0112800
8	680342	Chr8_680342	T	A	downstream_gene_variant	MODIFIER	Os08g0112800	Os08g0112800
8	680767	Chr8_680767	G	C	downstream_gene_variant	MODIFIER	Os08g0112800	Os08g0112800
8	680803	Chr8_680803	T	C	downstream_gene_variant	MODIFIER	Os08g0112800	Os08g0112800
8	680887	Chr8_680887	T	C	synonymous_variant	LOW	MADS26	Os08g0112700
8	681230	Chr8_681230	C	T	downstream_gene_variant	MODIFIER	Os08g0112800	Os08g0112800
8	681735	Chr8_681735	A	AT	upstream_gene_variant	MODIFIER	OsGELP95	Os08g0112900
8	681746	Chr8_681746	G	A	upstream_gene_variant	MODIFIER	OsGELP95	Os08g0112900
8	681905	Chr8_681905	T	C	upstream_gene_variant	MODIFIER	OsGELP95	Os08g0112900
8	682256	Chr8_682256	T	C	upstream_gene_variant	MODIFIER	OsGELP95	Os08g0112900
8	682827	Chr8_682827	G	A	3_prime_UTR_variant	MODIFIER	Os08g0112800	Os08g0112800
8	683041	Chr8_683041	T	C	upstream_gene_variant	MODIFIER	OsGELP95	Os08g0112900
8	683093	Chr8_683093	T	TTG	upstream_gene_variant	MODIFIER	OsGELP95	Os08g0112900
8	683139	Chr8_683139	T	C	upstream_gene_variant	MODIFIER	OsGELP95	Os08g0112900
8	683264	Chr8_683264	C	T	upstream_gene_variant	MODIFIER	OsGELP95	Os08g0112900
8	683994	Chr8_683994	A	C	missense_variant	MODERATE	Os08g0112800	Os08g0112800
8	684048	Chr8_684048	TCGCCGC	T	5_prime_UTR_variant	MODIFIER	Os08g0112800	Os08g0112800
8	684150	Chr8_684150	A	G	upstream_gene_variant	MODIFIER	Os08g0112800	Os08g0112800
8	684339	Chr8_684339	G	C	upstream_gene_variant	MODIFIER	Os08g0112800	Os08g0112800
8	684348	Chr8_684348	C	A	upstream_gene_variant	MODIFIER	Os08g0112800	Os08g0112800
8	684385	Chr8_684385	A	G	upstream_gene_variant	MODIFIER	Os08g0112800	Os08g0112800
8	684403	Chr8_684403	T	C	upstream_gene_variant	MODIFIER	Os08g0112800	Os08g0112800
8	684413	Chr8_684413	C	T	upstream_gene_variant	MODIFIER	Os08g0112800	Os08g0112800
8	684443	Chr8_684443	C	A	upstream_gene_variant	MODIFIER	Os08g0112800	Os08g0112800
8	684579	Chr8_684579	A	G	upstream_gene_variant	MODIFIER	Os08g0112800	Os08g0112800
8	684726	Chr8_684726	G	A	upstream_gene_variant	MODIFIER	Os08g0112800	Os08g0112800
8	684761	Chr8_684761	G	A	upstream_gene_variant	MODIFIER	Os08g0112800	Os08g0112800
8	684807	Chr8_684807	T	C	upstream_gene_variant	MODIFIER	Os08g0112800	Os08g0112800
8	684808	Chr8_684808	TA	T,TAA	upstream_gene_variant	MODIFIER	Os08g0112800	Os08g0112800
8	684833	Chr8_684833	C	T	upstream_gene_variant	MODIFIER	Os08g0112800	Os08g0112800
8	684834	Chr8_684834	A	G	upstream_gene_variant	MODIFIER	Os08g0112800	Os08g0112800
8	684855	Chr8_684855	T	G	upstream_gene_variant	MODIFIER	Os08g0112800	Os08g0112800
8	684901	Chr8_684901	C	T	upstream_gene_variant	MODIFIER	Os08g0112800	Os08g0112800
8	684931	Chr8_684931	T	C	upstream_gene_variant	MODIFIER	Os08g0112800	Os08g0112800
8	684939	Chr8_684939	T	G	upstream_gene_variant	MODIFIER	Os08g0112800	Os08g0112800
8	684943	Chr8_684943	G	A	upstream_gene_variant	MODIFIER	Os08g0112800	Os08g0112800
8	684962	Chr8_684962	G	A	upstream_gene_variant	MODIFIER	Os08g0112800	Os08g0112800
8	684984	Chr8_684984	G	A	upstream_gene_variant	MODIFIER	Os08g0112800	Os08g0112800
8	685293	Chr8_685293	T	C	upstream_gene_variant	MODIFIER	Os08g0112800	Os08g0112800
8	685570	Chr8_685570	G	C	upstream_gene_variant	MODIFIER	Os08g0112800	Os08g0112800
8	685584	Chr8_685584	AC	A	upstream_gene_variant	MODIFIER	Os08g0112800	Os08g0112800
8	685638	Chr8_685638	A	C	upstream_gene_variant	MODIFIER	Os08g0112800	Os08g0112800
8	685719	Chr8_685719	A	G	upstream_gene_variant	MODIFIER	Os08g0112800	Os08g0112800
8	685777	Chr8_685777	T	A	upstream_gene_variant	MODIFIER	Os08g0112800	Os08g0112800
8	685780	Chr8_685780	C	A	upstream_gene_variant	MODIFIER	Os08g0112800	Os08g0112800
8	685837	Chr8_685837	T	C	upstream_gene_variant	MODIFIER	Os08g0112800	Os08g0112800
8	685842	Chr8_685842	C	CATT	upstream_gene_variant	MODIFIER	Os08g0112800	Os08g0112800
8	685844	Chr8_685844	A	AAGTGAGGTAAAAAGGAGACAAATCGGATCATAAATTATTGAGTGAATTGCACTTTAGACTAGTAATTTTTATCCAAGTTTCGGTTTGGATTAGGTGGTTTTACAAAAGATTCAAACTG	upstream_gene_variant	MODIFIER	Os08g0112800	Os08g0112800
8	686005	Chr8_686005	G	A	upstream_gene_variant	MODIFIER	Os08g0112800	Os08g0112800
8	686050	Chr8_686050	T	C	upstream_gene_variant	MODIFIER	Os08g0112800	Os08g0112800
8	686067	Chr8_686067	AATTATTGTGTTGCTTATT	A	upstream_gene_variant	MODIFIER	Os08g0112800	Os08g0112800
8	686395	Chr8_686395	T	C	missense_variant	MODERATE	OsGELP95	Os08g0112900
8	686626	Chr8_686626	C	CACAA	upstream_gene_variant	MODIFIER	Os08g0112800	Os08g0112800
8	686654	Chr8_686654	A	G	upstream_gene_variant	MODIFIER	Os08g0112800	Os08g0112800
8	686704	Chr8_686704	A	G	upstream_gene_variant	MODIFIER	Os08g0112800	Os08g0112800
8	686737	Chr8_686737	T	G	upstream_gene_variant	MODIFIER	Os08g0112800	Os08g0112800
8	686752	Chr8_686752	G	A	upstream_gene_variant	MODIFIER	Os08g0112800	Os08g0112800
8	686773	Chr8_686773	GTC	G	upstream_gene_variant	MODIFIER	Os08g0112800	Os08g0112800
8	686776	Chr8_686776	A	AGG	upstream_gene_variant	MODIFIER	Os08g0112800	Os08g0112800
8	686777	Chr8_686777	CCT	C	upstream_gene_variant	MODIFIER	Os08g0112800	Os08g0112800
8	686786	Chr8_686786	G	A	upstream_gene_variant	MODIFIER	Os08g0112800	Os08g0112800
8	686788	Chr8_686788	T	C	upstream_gene_variant	MODIFIER	Os08g0112800	Os08g0112800
8	686810	Chr8_686810	C	A	upstream_gene_variant	MODIFIER	Os08g0112800	Os08g0112800
8	686832	Chr8_686832	G	A	upstream_gene_variant	MODIFIER	Os08g0112800	Os08g0112800
8	686841	Chr8_686841	C	A	upstream_gene_variant	MODIFIER	Os08g0112800	Os08g0112800
8	686921	Chr8_686921	T	A	upstream_gene_variant	MODIFIER	Os08g0112800	Os08g0112800
8	686930	Chr8_686930	A	G	upstream_gene_variant	MODIFIER	Os08g0112800	Os08g0112800
8	686953	Chr8_686953	C	T	upstream_gene_variant	MODIFIER	Os08g0112800	Os08g0112800
8	686964	Chr8_686964	G	A	upstream_gene_variant	MODIFIER	Os08g0112800	Os08g0112800
8	686975	Chr8_686975	A	G	upstream_gene_variant	MODIFIER	Os08g0112800	Os08g0112800
8	686984	Chr8_686984	G	A	upstream_gene_variant	MODIFIER	Os08g0112800	Os08g0112800
8	686985	Chr8_686985	T	C	upstream_gene_variant	MODIFIER	Os08g0112800	Os08g0112800
8	686991	Chr8_686991	G	A	upstream_gene_variant	MODIFIER	Os08g0112800	Os08g0112800
8	687006	Chr8_687006	A	G	upstream_gene_variant	MODIFIER	Os08g0112800	Os08g0112800
8	687060	Chr8_687060	G	A	upstream_gene_variant	MODIFIER	Os08g0112800	Os08g0112800
8	687136	Chr8_687136	C	T	upstream_gene_variant	MODIFIER	Os08g0112800	Os08g0112800
8	687162	Chr8_687162	T	C	upstream_gene_variant	MODIFIER	Os08g0112800	Os08g0112800
8	687210	Chr8_687210	G	A	upstream_gene_variant	MODIFIER	Os08g0112800	Os08g0112800
8	687365	Chr8_687365	C	CTT	upstream_gene_variant	MODIFIER	Os08g0112800	Os08g0112800
8	687502	Chr8_687502	C	T	upstream_gene_variant	MODIFIER	Os08g0112800	Os08g0112800
8	687933	Chr8_687933	C	A	upstream_gene_variant	MODIFIER	Os08g0112800	Os08g0112800
8	688092	Chr8_688092	G	A	upstream_gene_variant	MODIFIER	Os08g0112800	Os08g0112800
8	688205	Chr8_688205	C	T	upstream_gene_variant	MODIFIER	Os08g0112800	Os08g0112800
8	688247	Chr8_688247	A	G	upstream_gene_variant	MODIFIER	Os08g0112800	Os08g0112800
8	688324	Chr8_688324	G	A	upstream_gene_variant	MODIFIER	Os08g0112800	Os08g0112800
8	688418	Chr8_688418	T	C	upstream_gene_variant	MODIFIER	Os08g0112800	Os08g0112800
8	688515	Chr8_688515	T	A	upstream_gene_variant	MODIFIER	Os08g0112800	Os08g0112800
8	690461	Chr8_690461	GAA	G	intron_variant	MODIFIER	OsGELP95	Os08g0112900
8	690506	Chr8_690506	G	T	intron_variant	MODIFIER	OsGELP95	Os08g0112900
8	690523	Chr8_690523	G	GC	intron_variant	MODIFIER	OsGELP95	Os08g0112900
8	690524	Chr8_690524	T	A	intron_variant	MODIFIER	OsGELP95	Os08g0112900
8	690528	Chr8_690528	G	T	intron_variant	MODIFIER	OsGELP95	Os08g0112900
8	690623	Chr8_690623	T	C	intron_variant	MODIFIER	OsGELP95	Os08g0112900
8	690625	Chr8_690625	T	C	intron_variant	MODIFIER	OsGELP95	Os08g0112900
8	690789	Chr8_690789	G	A	intron_variant	MODIFIER	OsGELP95	Os08g0112900
8	690873	Chr8_690873	A	G	intron_variant	MODIFIER	OsGELP95	Os08g0112900
8	690928	Chr8_690928	C	G	intron_variant	MODIFIER	OsGELP95	Os08g0112900
8	692281	Chr8_692281	T	C	upstream_gene_variant	MODIFIER	prx117	Os08g0113000
8	692317	Chr8_692317	G	A	upstream_gene_variant	MODIFIER	prx117	Os08g0113000
8	692367	Chr8_692367	A	G	upstream_gene_variant	MODIFIER	prx117	Os08g0113000
8	692376	Chr8_692376	A	G	upstream_gene_variant	MODIFIER	prx117	Os08g0113000
8	692398	Chr8_692398	G	T	upstream_gene_variant	MODIFIER	prx117	Os08g0113000
8	692423	Chr8_692423	A	G	upstream_gene_variant	MODIFIER	prx117	Os08g0113000
8	692433	Chr8_692433	T	C	upstream_gene_variant	MODIFIER	prx117	Os08g0113000
8	692445	Chr8_692445	AATAG	A	upstream_gene_variant	MODIFIER	prx117	Os08g0113000
8	692536	Chr8_692536	C	T	upstream_gene_variant	MODIFIER	prx117	Os08g0113000
8	692548	Chr8_692548	A	C	splice_region_variant&intron_variant	LOW	OsGELP95	Os08g0112900
8	693769	Chr8_693769	A	T	upstream_gene_variant	MODIFIER	prx117	Os08g0113000
8	693795	Chr8_693795	T	C	upstream_gene_variant	MODIFIER	prx117	Os08g0113000
8	693946	Chr8_693946	C	T	upstream_gene_variant	MODIFIER	prx117	Os08g0113000
8	693974	Chr8_693974	TA	T	upstream_gene_variant	MODIFIER	prx117	Os08g0113000
8	694021	Chr8_694021	G	A	upstream_gene_variant	MODIFIER	prx117	Os08g0113000
8	694082	Chr8_694082	A	G	upstream_gene_variant	MODIFIER	prx117	Os08g0113000
8	694094	Chr8_694094	G	A	upstream_gene_variant	MODIFIER	prx117	Os08g0113000
8	694135	Chr8_694135	C	T	upstream_gene_variant	MODIFIER	prx117	Os08g0113000
8	694276	Chr8_694276	A	T	upstream_gene_variant	MODIFIER	prx117	Os08g0113000
8	694301	Chr8_694301	C	T	upstream_gene_variant	MODIFIER	prx117	Os08g0113000
8	694302	Chr8_694302	A	C	upstream_gene_variant	MODIFIER	prx117	Os08g0113000
8	694308	Chr8_694308	C	T	upstream_gene_variant	MODIFIER	prx117	Os08g0113000
8	694320	Chr8_694320	G	A	upstream_gene_variant	MODIFIER	prx117	Os08g0113000
8	694325	Chr8_694325	C	T	upstream_gene_variant	MODIFIER	prx117	Os08g0113000
8	694358	Chr8_694358	A	G	upstream_gene_variant	MODIFIER	prx117	Os08g0113000
8	694367	Chr8_694367	GA	G	upstream_gene_variant	MODIFIER	prx117	Os08g0113000
8	694377	Chr8_694377	ATAAAAAAAT	A	upstream_gene_variant	MODIFIER	prx117	Os08g0113000
8	694387	Chr8_694387	T	TA	upstream_gene_variant	MODIFIER	prx117	Os08g0113000
8	694401	Chr8_694401	C	A	upstream_gene_variant	MODIFIER	prx117	Os08g0113000
8	694453	Chr8_694453	T	A	upstream_gene_variant	MODIFIER	prx117	Os08g0113000
8	694466	Chr8_694466	C	T	upstream_gene_variant	MODIFIER	prx117	Os08g0113000
8	694487	Chr8_694487	T	C	upstream_gene_variant	MODIFIER	prx117	Os08g0113000
8	694694	Chr8_694694	AT	A	upstream_gene_variant	MODIFIER	prx117	Os08g0113000
8	695025	Chr8_695025	AT	A	upstream_gene_variant	MODIFIER	prx117	Os08g0113000
8	695073	Chr8_695073	A	T	upstream_gene_variant	MODIFIER	prx117	Os08g0113000
8	695113	Chr8_695113	G	A	upstream_gene_variant	MODIFIER	prx117	Os08g0113000
8	695252	Chr8_695252	G	T	upstream_gene_variant	MODIFIER	prx117	Os08g0113000
8	695253	Chr8_695253	G	A	upstream_gene_variant	MODIFIER	prx117	Os08g0113000
8	695275	Chr8_695275	A	G	upstream_gene_variant	MODIFIER	prx117	Os08g0113000
8	695351	Chr8_695351	CT	C	upstream_gene_variant	MODIFIER	prx117	Os08g0113000
8	695361	Chr8_695361	TTG	T	upstream_gene_variant	MODIFIER	prx117	Os08g0113000
8	695383	Chr8_695383	TCTTAAA	T	upstream_gene_variant	MODIFIER	prx117	Os08g0113000
8	695474	Chr8_695474	T	C	upstream_gene_variant	MODIFIER	prx117	Os08g0113000
8	695510	Chr8_695510	C	T	upstream_gene_variant	MODIFIER	prx117	Os08g0113000
8	695514	Chr8_695514	A	G	upstream_gene_variant	MODIFIER	prx117	Os08g0113000
8	695543	Chr8_695543	G	A	upstream_gene_variant	MODIFIER	prx117	Os08g0113000
8	695677	Chr8_695677	G	A	upstream_gene_variant	MODIFIER	prx117	Os08g0113000
8	695723	Chr8_695723	G	A	upstream_gene_variant	MODIFIER	prx117	Os08g0113000
8	695747	Chr8_695747	T	C	upstream_gene_variant	MODIFIER	prx117	Os08g0113000
8	695853	Chr8_695853	A	G	upstream_gene_variant	MODIFIER	prx117	Os08g0113000
8	695872	Chr8_695872	A	G	upstream_gene_variant	MODIFIER	prx117	Os08g0113000
8	695892	Chr8_695892	T	C	upstream_gene_variant	MODIFIER	prx117	Os08g0113000
8	696333	Chr8_696333	T	C	upstream_gene_variant	MODIFIER	prx117	Os08g0113000
8	696585	Chr8_696585	T	C	upstream_gene_variant	MODIFIER	prx117	Os08g0113000
8	696696	Chr8_696696	T	C	upstream_gene_variant	MODIFIER	prx117	Os08g0113000
8	696752	Chr8_696752	T	C	upstream_gene_variant	MODIFIER	prx117	Os08g0113000
8	697669	Chr8_697669	C	A	missense_variant	MODERATE	prx117	Os08g0113000
8	698088	Chr8_698088	T	C	missense_variant	MODERATE	prx117	Os08g0113000
8	698197	Chr8_698197	T	C	3_prime_UTR_variant	MODIFIER	prx117	Os08g0113000
8	698371	Chr8_698371	G	A	3_prime_UTR_variant	MODIFIER	prx117	Os08g0113000
8	698851	Chr8_698851	A	G	upstream_gene_variant	MODIFIER	Os08g0112950	Os08g0112950
8	698987	Chr8_698987	T	A	upstream_gene_variant	MODIFIER	Os08g0112950	Os08g0112950
8	698988	Chr8_698988	T	A	upstream_gene_variant	MODIFIER	Os08g0112950	Os08g0112950
8	699034	Chr8_699034	A	G	upstream_gene_variant	MODIFIER	Os08g0112950	Os08g0112950
8	699199	Chr8_699199	G	GA	upstream_gene_variant	MODIFIER	Os08g0112950	Os08g0112950
8	699735	Chr8_699735	T	C	upstream_gene_variant	MODIFIER	Os08g0112950	Os08g0112950
8	699990	Chr8_699990	C	A	upstream_gene_variant	MODIFIER	Os08g0112950	Os08g0112950
8	699995	Chr8_699995	T	A	upstream_gene_variant	MODIFIER	Os08g0112950	Os08g0112950
8	700047	Chr8_700047	A	T	upstream_gene_variant	MODIFIER	Os08g0112950	Os08g0112950
8	700188	Chr8_700188	C	CA	upstream_gene_variant	MODIFIER	Os08g0112950	Os08g0112950
8	700219	Chr8_700219	GAT	G	upstream_gene_variant	MODIFIER	Os08g0112950	Os08g0112950
8	700258	Chr8_700258	ATTACTGCTGTATATAGTATTTCCTCCGTTTT	A	upstream_gene_variant	MODIFIER	Os08g0112950	Os08g0112950
8	700285	Chr8_700285	G	A	upstream_gene_variant	MODIFIER	Os08g0112950	Os08g0112950
8	700302	Chr8_700302	G	A	upstream_gene_variant	MODIFIER	Os08g0112950	Os08g0112950
8	700323	Chr8_700323	GTT	G	upstream_gene_variant	MODIFIER	Os08g0112950	Os08g0112950
8	700327	Chr8_700327	A	G	upstream_gene_variant	MODIFIER	Os08g0112950	Os08g0112950
8	700337	Chr8_700337	C	T	upstream_gene_variant	MODIFIER	Os08g0112950	Os08g0112950
8	700479	Chr8_700479	A	T	upstream_gene_variant	MODIFIER	Os08g0112950	Os08g0112950
8	700517	Chr8_700517	G	A	upstream_gene_variant	MODIFIER	Os08g0112950	Os08g0112950
8	700621	Chr8_700621	C	T	upstream_gene_variant	MODIFIER	Os08g0112950	Os08g0112950
8	700650	Chr8_700650	G	T	upstream_gene_variant	MODIFIER	Os08g0112950	Os08g0112950
8	700660	Chr8_700660	A	G	upstream_gene_variant	MODIFIER	Os08g0112950	Os08g0112950
8	700747	Chr8_700747	AAAG	A	upstream_gene_variant	MODIFIER	Os08g0112950	Os08g0112950
8	700779	Chr8_700779	T	C	upstream_gene_variant	MODIFIER	Os08g0112950	Os08g0112950
8	700796	Chr8_700796	G	C	upstream_gene_variant	MODIFIER	Os08g0112950	Os08g0112950
8	700814	Chr8_700814	G	A	upstream_gene_variant	MODIFIER	Os08g0112950	Os08g0112950
8	700847	Chr8_700847	AAAT	A	upstream_gene_variant	MODIFIER	Os08g0112950	Os08g0112950
8	700999	Chr8_700999	T	C	upstream_gene_variant	MODIFIER	Os08g0112950	Os08g0112950
8	701111	Chr8_701111	G	A	upstream_gene_variant	MODIFIER	Os08g0112950	Os08g0112950
8	701359	Chr8_701359	AGCG	A	disruptive_inframe_deletion	MODERATE	OsFKII	Os08g0113100
8	701527	Chr8_701527	T	C	splice_region_variant&intron_variant	LOW	Os08g0113150	Os08g0113150
8	701615	Chr8_701615	GCGTCGTCGT	G	upstream_gene_variant	MODIFIER	Os08g0112950	Os08g0112950
8	701797	Chr8_701797	C	G	upstream_gene_variant	MODIFIER	Os08g0112950	Os08g0112950
8	701822	Chr8_701822	T	A	upstream_gene_variant	MODIFIER	Os08g0112950	Os08g0112950
8	702023	Chr8_702023	G	GGATAAAAAGGGTGGTA	upstream_gene_variant	MODIFIER	Os08g0112950	Os08g0112950
8	702103	Chr8_702103	T	TA	upstream_gene_variant	MODIFIER	Os08g0112950	Os08g0112950
8	702313	Chr8_702313	G	A	upstream_gene_variant	MODIFIER	Os08g0112950	Os08g0112950
8	702321	Chr8_702321	G	GC	upstream_gene_variant	MODIFIER	Os08g0112950	Os08g0112950
8	702416	Chr8_702416	G	A	upstream_gene_variant	MODIFIER	Os08g0112950	Os08g0112950
8	703380	Chr8_703380	C	A	synonymous_variant	LOW	OsFKII	Os08g0113100
8	704056	Chr8_704056	A	G	upstream_gene_variant	MODIFIER	Os08g0113150	Os08g0113150
8	704093	Chr8_704093	AT	A	upstream_gene_variant	MODIFIER	Os08g0113150	Os08g0113150
8	704101	Chr8_704101	G	A	upstream_gene_variant	MODIFIER	Os08g0113150	Os08g0113150
8	704104	Chr8_704104	TA	T	upstream_gene_variant	MODIFIER	Os08g0113150	Os08g0113150
8	704115	Chr8_704115	G	A	upstream_gene_variant	MODIFIER	Os08g0113150	Os08g0113150
8	704125	Chr8_704125	A	G	upstream_gene_variant	MODIFIER	Os08g0113150	Os08g0113150
8	704187	Chr8_704187	G	A	upstream_gene_variant	MODIFIER	Os08g0113150	Os08g0113150
8	704259	Chr8_704259	T	C	upstream_gene_variant	MODIFIER	Os08g0113150	Os08g0113150
8	704262	Chr8_704262	A	AT	upstream_gene_variant	MODIFIER	Os08g0113150	Os08g0113150
8	704305	Chr8_704305	G	A	upstream_gene_variant	MODIFIER	Os08g0113150	Os08g0113150
8	704399	Chr8_704399	G	A	upstream_gene_variant	MODIFIER	Os08g0113150	Os08g0113150
8	704419	Chr8_704419	G	A	upstream_gene_variant	MODIFIER	Os08g0113150	Os08g0113150
8	704834	Chr8_704834	C	T	3_prime_UTR_variant	MODIFIER	BIP113	Os08g0113200
8	705167	Chr8_705167	A	G	3_prime_UTR_variant	MODIFIER	BIP113	Os08g0113200
8	705233	Chr8_705233	TAA	T	upstream_gene_variant	MODIFIER	Os08g0113150	Os08g0113150
8	705359	Chr8_705359	A	G	upstream_gene_variant	MODIFIER	Os08g0113150	Os08g0113150
8	705411	Chr8_705411	T	G	upstream_gene_variant	MODIFIER	Os08g0113150	Os08g0113150
8	705412	Chr8_705412	A	C	upstream_gene_variant	MODIFIER	Os08g0113150	Os08g0113150
8	705423	Chr8_705423	G	A	upstream_gene_variant	MODIFIER	Os08g0113150	Os08g0113150
8	705537	Chr8_705537	G	A	upstream_gene_variant	MODIFIER	Os08g0113150	Os08g0113150
8	705817	Chr8_705817	A	G	upstream_gene_variant	MODIFIER	Os08g0113150	Os08g0113150
8	706002	Chr8_706002	T	C	upstream_gene_variant	MODIFIER	Os08g0113150	Os08g0113150
8	706024	Chr8_706024	C	T	upstream_gene_variant	MODIFIER	Os08g0113150	Os08g0113150
8	706254	Chr8_706254	T	C	upstream_gene_variant	MODIFIER	Os08g0113150	Os08g0113150
8	706355	Chr8_706355	C	A	upstream_gene_variant	MODIFIER	Os08g0113150	Os08g0113150
8	707101	Chr8_707101	A	T	upstream_gene_variant	MODIFIER	Os08g0113150	Os08g0113150
8	707236	Chr8_707236	C	T	upstream_gene_variant	MODIFIER	Os08g0113150	Os08g0113150
8	707732	Chr8_707732	A	G	upstream_gene_variant	MODIFIER	Os08g0113150	Os08g0113150
8	707820	Chr8_707820	C	G	upstream_gene_variant	MODIFIER	Os08g0113150	Os08g0113150
8	708320	Chr8_708320	T	A	missense_variant	MODERATE	BIP113	Os08g0113200
8	708527	Chr8_708527	C	T	upstream_gene_variant	MODIFIER	Os08g0113150	Os08g0113150
8	708663	Chr8_708663	A	C	upstream_gene_variant	MODIFIER	Os08g0113150	Os08g0113150
8	709061	Chr8_709061	A	T	intron_variant	MODIFIER	BIP113	Os08g0113200
8	709068	Chr8_709068	A	G	intron_variant	MODIFIER	BIP113	Os08g0113200
8	709268	Chr8_709268	G	A	intron_variant	MODIFIER	BIP113	Os08g0113200
8	709309	Chr8_709309	G	A	intron_variant	MODIFIER	BIP113	Os08g0113200
8	709565	Chr8_709565	A	T	intron_variant	MODIFIER	BIP113	Os08g0113200
8	709568	Chr8_709568	CAA	C	intron_variant	MODIFIER	BIP113	Os08g0113200
8	709585	Chr8_709585	G	T	intron_variant	MODIFIER	BIP113	Os08g0113200
8	710210	Chr8_710210	T	TA	intron_variant	MODIFIER	BIP113	Os08g0113200
8	710701	Chr8_710701	G	A	upstream_gene_variant	MODIFIER	OsPUB68	Os08g0113300
8	710944	Chr8_710944	A	C	upstream_gene_variant	MODIFIER	OsPUB68	Os08g0113300
8	711659	Chr8_711659	T	C	upstream_gene_variant	MODIFIER	OsPUB68	Os08g0113300
8	711767	Chr8_711767	T	C	upstream_gene_variant	MODIFIER	OsPUB68	Os08g0113300
8	712331	Chr8_712331	G	A	synonymous_variant	LOW	BIP113	Os08g0113200
8	712335	Chr8_712335	T	C	missense_variant	MODERATE	BIP113	Os08g0113200
8	712355	Chr8_712355	A	G	synonymous_variant	LOW	BIP113	Os08g0113200
8	712661	Chr8_712661	T	A	synonymous_variant	LOW	BIP113	Os08g0113200
8	712672	Chr8_712672	A	G	synonymous_variant	LOW	BIP113	Os08g0113200
8	712906	Chr8_712906	G	A	missense_variant	MODERATE	BIP113	Os08g0113200
8	713526	Chr8_713526	G	GGGGAT	upstream_gene_variant	MODIFIER	OsPUB68	Os08g0113300
8	713530	Chr8_713530	GTC	G	upstream_gene_variant	MODIFIER	OsPUB68	Os08g0113300
8	713565	Chr8_713565	T	C	synonymous_variant	LOW	BIP113	Os08g0113200
8	713786	Chr8_713786	A	G	synonymous_variant	LOW	BIP113	Os08g0113200
8	713857	Chr8_713857	G	T	5_prime_UTR_variant	MODIFIER	BIP113	Os08g0113200
8	714061	Chr8_714061	C	T	upstream_gene_variant	MODIFIER	BIP113	Os08g0113200
8	714147	Chr8_714147	T	C	upstream_gene_variant	MODIFIER	BIP113	Os08g0113200
8	714151	Chr8_714151	A	G	upstream_gene_variant	MODIFIER	BIP113	Os08g0113200
8	714169	Chr8_714169	C	T	upstream_gene_variant	MODIFIER	BIP113	Os08g0113200
8	714171	Chr8_714171	T	C	upstream_gene_variant	MODIFIER	BIP113	Os08g0113200
8	714210	Chr8_714210	A	C	upstream_gene_variant	MODIFIER	BIP113	Os08g0113200
8	714244	Chr8_714244	G	A	upstream_gene_variant	MODIFIER	BIP113	Os08g0113200
8	714271	Chr8_714271	A	G	upstream_gene_variant	MODIFIER	BIP113	Os08g0113200
8	714291	Chr8_714291	G	A	upstream_gene_variant	MODIFIER	BIP113	Os08g0113200
8	714322	Chr8_714322	C	A	upstream_gene_variant	MODIFIER	BIP113	Os08g0113200
8	714347	Chr8_714347	C	T	upstream_gene_variant	MODIFIER	BIP113	Os08g0113200
8	714357	Chr8_714357	G	GA	upstream_gene_variant	MODIFIER	BIP113	Os08g0113200
8	714370	Chr8_714370	G	T	upstream_gene_variant	MODIFIER	BIP113	Os08g0113200
8	714424	Chr8_714424	T	C	upstream_gene_variant	MODIFIER	BIP113	Os08g0113200
8	714437	Chr8_714437	A	G	upstream_gene_variant	MODIFIER	BIP113	Os08g0113200
8	714550	Chr8_714550	C	A	upstream_gene_variant	MODIFIER	BIP113	Os08g0113200
8	714683	Chr8_714683	G	A	upstream_gene_variant	MODIFIER	BIP113	Os08g0113200
8	714718	Chr8_714718	G	A	upstream_gene_variant	MODIFIER	BIP113	Os08g0113200
8	714759	Chr8_714759	T	A	upstream_gene_variant	MODIFIER	BIP113	Os08g0113200
8	714775	Chr8_714775	G	T	upstream_gene_variant	MODIFIER	BIP113	Os08g0113200
8	714852	Chr8_714852	A	G	upstream_gene_variant	MODIFIER	BIP113	Os08g0113200
8	715026	Chr8_715026	T	G	upstream_gene_variant	MODIFIER	BIP113	Os08g0113200
8	715032	Chr8_715032	G	A	upstream_gene_variant	MODIFIER	BIP113	Os08g0113200
8	715062	Chr8_715062	T	C	upstream_gene_variant	MODIFIER	BIP113	Os08g0113200
8	715214	Chr8_715214	CA	C	upstream_gene_variant	MODIFIER	BIP113	Os08g0113200
8	715237	Chr8_715237	G	C	upstream_gene_variant	MODIFIER	BIP113	Os08g0113200
8	715238	Chr8_715238	C	T	upstream_gene_variant	MODIFIER	BIP113	Os08g0113200
8	715256	Chr8_715256	A	G	upstream_gene_variant	MODIFIER	BIP113	Os08g0113200
8	715351	Chr8_715351	A	G	upstream_gene_variant	MODIFIER	BIP113	Os08g0113200
8	715354	Chr8_715354	A	C	upstream_gene_variant	MODIFIER	BIP113	Os08g0113200
8	715357	Chr8_715357	A	G	upstream_gene_variant	MODIFIER	BIP113	Os08g0113200
8	715380	Chr8_715380	A	G	upstream_gene_variant	MODIFIER	BIP113	Os08g0113200
8	715387	Chr8_715387	G	A	upstream_gene_variant	MODIFIER	BIP113	Os08g0113200
8	715405	Chr8_715405	A	G	upstream_gene_variant	MODIFIER	BIP113	Os08g0113200
8	715463	Chr8_715463	G	A	upstream_gene_variant	MODIFIER	BIP113	Os08g0113200
8	715544	Chr8_715544	C	T	upstream_gene_variant	MODIFIER	BIP113	Os08g0113200
8	715578	Chr8_715578	CA	C,CAA	upstream_gene_variant	MODIFIER	BIP113	Os08g0113200
8	715591	Chr8_715591	T	A	upstream_gene_variant	MODIFIER	BIP113	Os08g0113200
8	715596	Chr8_715596	A	C	upstream_gene_variant	MODIFIER	BIP113	Os08g0113200
8	715817	Chr8_715817	G	A	missense_variant	MODERATE	OsPUB68	Os08g0113300
8	715866	Chr8_715866	C	A	upstream_gene_variant	MODIFIER	BIP113	Os08g0113200
8	716014	Chr8_716014	C	T	upstream_gene_variant	MODIFIER	BIP113	Os08g0113200
8	716324	Chr8_716324	A	T	upstream_gene_variant	MODIFIER	BIP113	Os08g0113200
8	716582	Chr8_716582	CTT	C	upstream_gene_variant	MODIFIER	BIP113	Os08g0113200
8	716587	Chr8_716587	CT	C	upstream_gene_variant	MODIFIER	BIP113	Os08g0113200
8	716756	Chr8_716756	CT	C	upstream_gene_variant	MODIFIER	BIP113	Os08g0113200
8	716851	Chr8_716851	C	T	missense_variant	MODERATE	OsPUB68	Os08g0113300
8	717075	Chr8_717075	T	G	upstream_gene_variant	MODIFIER	BIP113	Os08g0113200
8	717091	Chr8_717091	T	C	upstream_gene_variant	MODIFIER	BIP113	Os08g0113200
8	717126	Chr8_717126	T	A	upstream_gene_variant	MODIFIER	BIP113	Os08g0113200
8	717565	Chr8_717565	A	G	upstream_gene_variant	MODIFIER	BIP113	Os08g0113200
8	717742	Chr8_717742	T	C	upstream_gene_variant	MODIFIER	BIP113	Os08g0113200
8	717761	Chr8_717761	C	T	upstream_gene_variant	MODIFIER	BIP113	Os08g0113200
8	717919	Chr8_717919	G	A	upstream_gene_variant	MODIFIER	BIP113	Os08g0113200
8	718436	Chr8_718436	T	C	upstream_gene_variant	MODIFIER	BIP113	Os08g0113200
8	718438	Chr8_718438	C	T	upstream_gene_variant	MODIFIER	BIP113	Os08g0113200
8	718630	Chr8_718630	G	C	upstream_gene_variant	MODIFIER	BIP113	Os08g0113200
8	719115	Chr8_719115	A	G	downstream_gene_variant	MODIFIER	Os08g0113400	Os08g0113400
8	719489	Chr8_719489	T	A	missense_variant	MODERATE	OsPUB68	Os08g0113300
8	720402	Chr8_720402	C	CTTAAG	downstream_gene_variant	MODIFIER	OsPUB68	Os08g0113300
8	720445	Chr8_720445	A	T	downstream_gene_variant	MODIFIER	OsPUB68	Os08g0113300
8	720840	Chr8_720840	G	A	synonymous_variant	LOW	Os08g0113400	Os08g0113400
8	720897	Chr8_720897	C	G	synonymous_variant	LOW	Os08g0113400	Os08g0113400
8	720942	Chr8_720942	C	G	synonymous_variant	LOW	Os08g0113400	Os08g0113400
8	720943	Chr8_720943	G	A	missense_variant	MODERATE	Os08g0113400	Os08g0113400
8	720948	Chr8_720948	G	A	synonymous_variant	LOW	Os08g0113400	Os08g0113400
8	721229	Chr8_721229	A	C	missense_variant	MODERATE	Os08g0113400	Os08g0113400
8	721619	Chr8_721619	C	T	missense_variant	MODERATE	Os08g0113400	Os08g0113400
8	721748	Chr8_721748	C	T	missense_variant	MODERATE	Os08g0113400	Os08g0113400
8	721786	Chr8_721786	A	C	missense_variant	MODERATE	Os08g0113400	Os08g0113400
8	721955	Chr8_721955	T	TA	upstream_gene_variant	MODIFIER	Os08g0113400	Os08g0113400
8	721962	Chr8_721962	A	T	upstream_gene_variant	MODIFIER	Os08g0113400	Os08g0113400
8	722044	Chr8_722044	G	A	upstream_gene_variant	MODIFIER	Os08g0113400	Os08g0113400
8	722079	Chr8_722079	A	G	upstream_gene_variant	MODIFIER	Os08g0113400	Os08g0113400
8	722208	Chr8_722208	T	A	upstream_gene_variant	MODIFIER	Os08g0113400	Os08g0113400
8	722356	Chr8_722356	C	T	upstream_gene_variant	MODIFIER	Os08g0113400	Os08g0113400
8	722488	Chr8_722488	G	A	upstream_gene_variant	MODIFIER	Os08g0113400	Os08g0113400
8	722824	Chr8_722824	C	T	upstream_gene_variant	MODIFIER	Os08g0113400	Os08g0113400
8	722873	Chr8_722873	A	G	upstream_gene_variant	MODIFIER	Os08g0113400	Os08g0113400
8	722965	Chr8_722965	A	G	upstream_gene_variant	MODIFIER	Os08g0113400	Os08g0113400
8	723229	Chr8_723229	T	C	upstream_gene_variant	MODIFIER	Os08g0113400	Os08g0113400
8	723277	Chr8_723277	C	T	upstream_gene_variant	MODIFIER	Os08g0113400	Os08g0113400
8	723398	Chr8_723398	T	C	upstream_gene_variant	MODIFIER	Os08g0113400	Os08g0113400
8	723573	Chr8_723573	C	T	upstream_gene_variant	MODIFIER	Os08g0113400	Os08g0113400
8	723598	Chr8_723598	C	T	upstream_gene_variant	MODIFIER	Os08g0113400	Os08g0113400
8	723640	Chr8_723640	G	A	upstream_gene_variant	MODIFIER	Os08g0113400	Os08g0113400
8	723662	Chr8_723662	T	G	upstream_gene_variant	MODIFIER	Os08g0113400	Os08g0113400
8	723743	Chr8_723743	C	T	upstream_gene_variant	MODIFIER	Os08g0113400	Os08g0113400
8	723843	Chr8_723843	G	A	upstream_gene_variant	MODIFIER	Os08g0113400	Os08g0113400
8	723848	Chr8_723848	G	A	upstream_gene_variant	MODIFIER	Os08g0113400	Os08g0113400
8	723875	Chr8_723875	G	T	upstream_gene_variant	MODIFIER	Os08g0113400	Os08g0113400
8	723932	Chr8_723932	T	C	upstream_gene_variant	MODIFIER	Os08g0113400	Os08g0113400
8	723961	Chr8_723961	T	C	upstream_gene_variant	MODIFIER	Os08g0113400	Os08g0113400
8	724680	Chr8_724680	T	C	upstream_gene_variant	MODIFIER	Os08g0113400	Os08g0113400
8	724694	Chr8_724694	AT	A	upstream_gene_variant	MODIFIER	Os08g0113400	Os08g0113400
8	724723	Chr8_724723	A	G	upstream_gene_variant	MODIFIER	Os08g0113400	Os08g0113400
8	724731	Chr8_724731	G	A	upstream_gene_variant	MODIFIER	Os08g0113400	Os08g0113400
8	724747	Chr8_724747	TTC	T	upstream_gene_variant	MODIFIER	Os08g0113400	Os08g0113400
8	724757	Chr8_724757	C	A	upstream_gene_variant	MODIFIER	Os08g0113400	Os08g0113400
8	724767	Chr8_724767	G	A	upstream_gene_variant	MODIFIER	Os08g0113400	Os08g0113400
8	724793	Chr8_724793	CA	C	upstream_gene_variant	MODIFIER	Os08g0113400	Os08g0113400
8	724900	Chr8_724900	C	T	upstream_gene_variant	MODIFIER	Os08g0113400	Os08g0113400
8	724947	Chr8_724947	C	A	upstream_gene_variant	MODIFIER	Os08g0113400	Os08g0113400
8	725015	Chr8_725015	T	C	upstream_gene_variant	MODIFIER	Os08g0113400	Os08g0113400
8	725287	Chr8_725287	AGTACAGGAGGCCGATATAAC	A	upstream_gene_variant	MODIFIER	Os08g0113400	Os08g0113400
8	725382	Chr8_725382	T	C	upstream_gene_variant	MODIFIER	Os08g0113400	Os08g0113400
8	725400	Chr8_725400	ATCTCTCTCTC	A,ATCTCTC	upstream_gene_variant	MODIFIER	Os08g0113400	Os08g0113400
8	725423	Chr8_725423	T	A	upstream_gene_variant	MODIFIER	Os08g0113400	Os08g0113400
8	725446	Chr8_725446	T	C	upstream_gene_variant	MODIFIER	Os08g0113400	Os08g0113400
8	725448	Chr8_725448	G	A	upstream_gene_variant	MODIFIER	Os08g0113400	Os08g0113400
8	725453	Chr8_725453	C	T	upstream_gene_variant	MODIFIER	Os08g0113400	Os08g0113400
8	725635	Chr8_725635	A	G	upstream_gene_variant	MODIFIER	Os08g0113400	Os08g0113400
8	725642	Chr8_725642	G	A	upstream_gene_variant	MODIFIER	Os08g0113400	Os08g0113400
8	725782	Chr8_725782	C	T	upstream_gene_variant	MODIFIER	Os08g0113400	Os08g0113400
8	725792	Chr8_725792	G	A	upstream_gene_variant	MODIFIER	Os08g0113400	Os08g0113400
8	725839	Chr8_725839	A	G	upstream_gene_variant	MODIFIER	Os08g0113400	Os08g0113400
8	725896	Chr8_725896	A	T	upstream_gene_variant	MODIFIER	Os08g0113400	Os08g0113400
8	725957	Chr8_725957	G	GTATATA	upstream_gene_variant	MODIFIER	Os08g0113400	Os08g0113400
8	726064	Chr8_726064	A	G	upstream_gene_variant	MODIFIER	Os08g0113400	Os08g0113400
8	726275	Chr8_726275	A	G	upstream_gene_variant	MODIFIER	Os08g0113400	Os08g0113400
8	727010	Chr8_727010	CA	C	intergenic_region	MODIFIER	Os08g0113400-Os08g0113501	Os08g0113400-Os08g0113501
8	727157	Chr8_727157	T	C	intergenic_region	MODIFIER	Os08g0113400-Os08g0113501	Os08g0113400-Os08g0113501
8	727364	Chr8_727364	GA	G	intergenic_region	MODIFIER	Os08g0113400-Os08g0113501	Os08g0113400-Os08g0113501
8	727412	Chr8_727412	AT	A	downstream_gene_variant	MODIFIER	Os08g0113501	Os08g0113501
8	727439	Chr8_727439	G	A	downstream_gene_variant	MODIFIER	Os08g0113501	Os08g0113501
8	727807	Chr8_727807	T	C	downstream_gene_variant	MODIFIER	Os08g0113501	Os08g0113501
8	728011	Chr8_728011	T	A	downstream_gene_variant	MODIFIER	Os08g0113501	Os08g0113501
8	728441	Chr8_728441	G	C	downstream_gene_variant	MODIFIER	Os08g0113501	Os08g0113501
8	728587	Chr8_728587	T	G	downstream_gene_variant	MODIFIER	Os08g0113501	Os08g0113501
8	728611	Chr8_728611	A	G	downstream_gene_variant	MODIFIER	Os08g0113501	Os08g0113501
8	728614	Chr8_728614	C	T	downstream_gene_variant	MODIFIER	Os08g0113501	Os08g0113501
8	728629	Chr8_728629	G	A	downstream_gene_variant	MODIFIER	Os08g0113501	Os08g0113501
8	728632	Chr8_728632	T	C	downstream_gene_variant	MODIFIER	Os08g0113501	Os08g0113501
8	728657	Chr8_728657	A	G	downstream_gene_variant	MODIFIER	Os08g0113501	Os08g0113501
8	728700	Chr8_728700	C	T	downstream_gene_variant	MODIFIER	Os08g0113501	Os08g0113501
8	728758	Chr8_728758	A	G	downstream_gene_variant	MODIFIER	Os08g0113501	Os08g0113501
8	728768	Chr8_728768	A	G	downstream_gene_variant	MODIFIER	Os08g0113501	Os08g0113501
8	728775	Chr8_728775	G	A	downstream_gene_variant	MODIFIER	Os08g0113501	Os08g0113501
8	728790	Chr8_728790	T	C	downstream_gene_variant	MODIFIER	Os08g0113501	Os08g0113501
8	728816	Chr8_728816	C	T	downstream_gene_variant	MODIFIER	Os08g0113501	Os08g0113501
8	729056	Chr8_729056	T	TTA	downstream_gene_variant	MODIFIER	Os08g0113501	Os08g0113501
8	729239	Chr8_729239	GA	G	downstream_gene_variant	MODIFIER	Os08g0113501	Os08g0113501
8	729540	Chr8_729540	GA	G	downstream_gene_variant	MODIFIER	Os08g0113501	Os08g0113501
8	729789	Chr8_729789	T	A	upstream_gene_variant	MODIFIER	Os08g0113600	Os08g0113600
8	729818	Chr8_729818	AGTACACTTGT	A	upstream_gene_variant	MODIFIER	Os08g0113600	Os08g0113600
8	729885	Chr8_729885	A	G	upstream_gene_variant	MODIFIER	Os08g0113600	Os08g0113600
8	730020	Chr8_730020	C	CAT	upstream_gene_variant	MODIFIER	Os08g0113600	Os08g0113600
8	730076	Chr8_730076	C	CT	upstream_gene_variant	MODIFIER	Os08g0113600	Os08g0113600
8	730100	Chr8_730100	T	C	upstream_gene_variant	MODIFIER	Os08g0113600	Os08g0113600
8	730352	Chr8_730352	T	G	upstream_gene_variant	MODIFIER	Os08g0113600	Os08g0113600
8	730505	Chr8_730505	A	T	upstream_gene_variant	MODIFIER	Os08g0113600	Os08g0113600
8	730508	Chr8_730508	G	C	upstream_gene_variant	MODIFIER	Os08g0113600	Os08g0113600
8	730510	Chr8_730510	A	C	upstream_gene_variant	MODIFIER	Os08g0113600	Os08g0113600
8	730586	Chr8_730586	G	A	upstream_gene_variant	MODIFIER	Os08g0113600	Os08g0113600
8	730600	Chr8_730600	C	A	upstream_gene_variant	MODIFIER	Os08g0113600	Os08g0113600
8	730619	Chr8_730619	A	G	upstream_gene_variant	MODIFIER	Os08g0113600	Os08g0113600
8	730640	Chr8_730640	T	G	upstream_gene_variant	MODIFIER	Os08g0113600	Os08g0113600
8	730687	Chr8_730687	GAA	G	upstream_gene_variant	MODIFIER	Os08g0113600	Os08g0113600
8	730967	Chr8_730967	A	T	upstream_gene_variant	MODIFIER	Os08g0113600	Os08g0113600
8	731084	Chr8_731084	T	A	upstream_gene_variant	MODIFIER	Os08g0113600	Os08g0113600
8	731090	Chr8_731090	G	T	upstream_gene_variant	MODIFIER	Os08g0113600	Os08g0113600
8	731117	Chr8_731117	G	A	upstream_gene_variant	MODIFIER	Os08g0113600	Os08g0113600
8	731314	Chr8_731314	G	GTT	upstream_gene_variant	MODIFIER	Os08g0113600	Os08g0113600
8	731743	Chr8_731743	T	C	upstream_gene_variant	MODIFIER	Os08g0113600	Os08g0113600
8	732183	Chr8_732183	A	C	upstream_gene_variant	MODIFIER	Os08g0113600	Os08g0113600
8	732528	Chr8_732528	T	C	3_prime_UTR_variant	MODIFIER	Os08g0113501	Os08g0113501
8	732598	Chr8_732598	A	T	3_prime_UTR_variant	MODIFIER	Os08g0113501	Os08g0113501
8	732646	Chr8_732646	C	A	splice_region_variant&intron_variant	LOW	Os08g0113501	Os08g0113501
8	733007	Chr8_733007	T	C	upstream_gene_variant	MODIFIER	Os08g0113501	Os08g0113501
8	733091	Chr8_733091	T	C	upstream_gene_variant	MODIFIER	Os08g0113501	Os08g0113501
8	733223	Chr8_733223	T	C	upstream_gene_variant	MODIFIER	Os08g0113501	Os08g0113501
8	733444	Chr8_733444	A	C	upstream_gene_variant	MODIFIER	Os08g0113501	Os08g0113501
8	733505	Chr8_733505	T	G	upstream_gene_variant	MODIFIER	Os08g0113501	Os08g0113501
8	733506	Chr8_733506	T	C	upstream_gene_variant	MODIFIER	Os08g0113501	Os08g0113501
8	733536	Chr8_733536	G	GA	upstream_gene_variant	MODIFIER	Os08g0113501	Os08g0113501
8	733545	Chr8_733545	T	A	upstream_gene_variant	MODIFIER	Os08g0113501	Os08g0113501
8	733804	Chr8_733804	C	T	upstream_gene_variant	MODIFIER	Os08g0113501	Os08g0113501
8	733886	Chr8_733886	G	A	upstream_gene_variant	MODIFIER	Os08g0113501	Os08g0113501
8	733929	Chr8_733929	G	GTA	upstream_gene_variant	MODIFIER	Os08g0113501	Os08g0113501
8	734018	Chr8_734018	C	A	upstream_gene_variant	MODIFIER	Os08g0113501	Os08g0113501
8	734097	Chr8_734097	G	A	upstream_gene_variant	MODIFIER	Os08g0113501	Os08g0113501
8	734151	Chr8_734151	C	T	upstream_gene_variant	MODIFIER	Os08g0113501	Os08g0113501
8	734349	Chr8_734349	C	T	upstream_gene_variant	MODIFIER	Os08g0113501	Os08g0113501
8	734357	Chr8_734357	C	G	upstream_gene_variant	MODIFIER	Os08g0113501	Os08g0113501
8	734369	Chr8_734369	G	A	upstream_gene_variant	MODIFIER	Os08g0113501	Os08g0113501
8	734388	Chr8_734388	G	T	upstream_gene_variant	MODIFIER	Os08g0113501	Os08g0113501
8	734413	Chr8_734413	C	T	upstream_gene_variant	MODIFIER	Os08g0113501	Os08g0113501
8	734445	Chr8_734445	CG	C	upstream_gene_variant	MODIFIER	Os08g0113501	Os08g0113501
8	734453	Chr8_734453	C	T	upstream_gene_variant	MODIFIER	Os08g0113501	Os08g0113501
8	734462	Chr8_734462	A	G	upstream_gene_variant	MODIFIER	Os08g0113501	Os08g0113501
8	734473	Chr8_734473	G	A	upstream_gene_variant	MODIFIER	Os08g0113501	Os08g0113501
8	734481	Chr8_734481	G	A	upstream_gene_variant	MODIFIER	Os08g0113501	Os08g0113501
8	734489	Chr8_734489	G	A	upstream_gene_variant	MODIFIER	Os08g0113501	Os08g0113501
8	734513	Chr8_734513	G	A	upstream_gene_variant	MODIFIER	Os08g0113501	Os08g0113501
8	734548	Chr8_734548	C	CG	upstream_gene_variant	MODIFIER	Os08g0113501	Os08g0113501
8	734549	Chr8_734549	A	G	upstream_gene_variant	MODIFIER	Os08g0113501	Os08g0113501
8	734567	Chr8_734567	T	C	upstream_gene_variant	MODIFIER	Os08g0113501	Os08g0113501
8	734575	Chr8_734575	A	G	upstream_gene_variant	MODIFIER	Os08g0113501	Os08g0113501
8	734593	Chr8_734593	T	G	upstream_gene_variant	MODIFIER	Os08g0113501	Os08g0113501
8	734604	Chr8_734604	A	G	upstream_gene_variant	MODIFIER	Os08g0113501	Os08g0113501
8	734627	Chr8_734627	G	T	5_prime_UTR_variant	MODIFIER	Os08g0113600	Os08g0113600
8	734668	Chr8_734668	A	G	5_prime_UTR_variant	MODIFIER	Os08g0113600	Os08g0113600
8	734733	Chr8_734733	AAC	A	5_prime_UTR_variant	MODIFIER	Os08g0113600	Os08g0113600
8	734735	Chr8_734735	CA	C	5_prime_UTR_variant	MODIFIER	Os08g0113600	Os08g0113600
8	735043	Chr8_735043	C	A	missense_variant	MODERATE	Os08g0113700	Os08g0113700
8	735065	Chr8_735065	T	A	missense_variant	MODERATE	Os08g0113600	Os08g0113600
8	735080	Chr8_735080	T	C	missense_variant	MODERATE	Os08g0113600	Os08g0113600
8	735154	Chr8_735154	T	C	missense_variant	MODERATE	Os08g0113700	Os08g0113700
8	735267	Chr8_735267	CGAG	C	disruptive_inframe_deletion	MODERATE	Os08g0113600	Os08g0113600
8	735476	Chr8_735476	G	A	3_prime_UTR_variant	MODIFIER	Os08g0113600	Os08g0113600
8	735528	Chr8_735528	A	T	3_prime_UTR_variant	MODIFIER	Os08g0113600	Os08g0113600
8	735584	Chr8_735584	G	C	3_prime_UTR_variant	MODIFIER	Os08g0113600	Os08g0113600
8	735585	Chr8_735585	C	T	3_prime_UTR_variant	MODIFIER	Os08g0113600	Os08g0113600
8	735602	Chr8_735602	C	T	3_prime_UTR_variant	MODIFIER	Os08g0113600	Os08g0113600
8	735611	Chr8_735611	T	C	3_prime_UTR_variant	MODIFIER	Os08g0113600	Os08g0113600
8	735629	Chr8_735629	A	G	3_prime_UTR_variant	MODIFIER	Os08g0113600	Os08g0113600
8	735661	Chr8_735661	G	T	3_prime_UTR_variant	MODIFIER	Os08g0113600	Os08g0113600
8	735663	Chr8_735663	C	T	splice_region_variant	LOW	Os08g0113600	Os08g0113600
8	735671	Chr8_735671	C	T	upstream_gene_variant	MODIFIER	Os08g0113501	Os08g0113501
8	735673	Chr8_735673	G	A	upstream_gene_variant	MODIFIER	Os08g0113501	Os08g0113501
8	735685	Chr8_735685	C	T	upstream_gene_variant	MODIFIER	Os08g0113501	Os08g0113501
8	735700	Chr8_735700	C	T	upstream_gene_variant	MODIFIER	Os08g0113501	Os08g0113501
8	735912	Chr8_735912	GT	G	upstream_gene_variant	MODIFIER	Os08g0113501	Os08g0113501
8	735947	Chr8_735947	TTA	T	upstream_gene_variant	MODIFIER	Os08g0113501	Os08g0113501
8	735957	Chr8_735957	T	C	upstream_gene_variant	MODIFIER	Os08g0113501	Os08g0113501
8	735958	Chr8_735958	A	G	upstream_gene_variant	MODIFIER	Os08g0113501	Os08g0113501
8	735960	Chr8_735960	T	C	upstream_gene_variant	MODIFIER	Os08g0113501	Os08g0113501
8	736001	Chr8_736001	C	T	upstream_gene_variant	MODIFIER	Os08g0113501	Os08g0113501
8	736002	Chr8_736002	G	A	upstream_gene_variant	MODIFIER	Os08g0113501	Os08g0113501
8	736036	Chr8_736036	C	T	upstream_gene_variant	MODIFIER	Os08g0113501	Os08g0113501
8	736085	Chr8_736085	C	T	upstream_gene_variant	MODIFIER	Os08g0113501	Os08g0113501
8	736093	Chr8_736093	T	A	upstream_gene_variant	MODIFIER	Os08g0113501	Os08g0113501
8	736146	Chr8_736146	T	C	upstream_gene_variant	MODIFIER	Os08g0113501	Os08g0113501
8	736163	Chr8_736163	T	C	upstream_gene_variant	MODIFIER	Os08g0113501	Os08g0113501
8	736170	Chr8_736170	A	G	upstream_gene_variant	MODIFIER	Os08g0113501	Os08g0113501
8	736182	Chr8_736182	CTT	C	upstream_gene_variant	MODIFIER	Os08g0113501	Os08g0113501
8	736227	Chr8_736227	T	G	upstream_gene_variant	MODIFIER	Os08g0113501	Os08g0113501
8	736385	Chr8_736385	T	C	upstream_gene_variant	MODIFIER	Os08g0113501	Os08g0113501
8	736430	Chr8_736430	C	T	upstream_gene_variant	MODIFIER	Os08g0113501	Os08g0113501
8	736433	Chr8_736433	G	A	upstream_gene_variant	MODIFIER	Os08g0113501	Os08g0113501
8	736443	Chr8_736443	A	C	upstream_gene_variant	MODIFIER	Os08g0113501	Os08g0113501
8	736507	Chr8_736507	G	A	upstream_gene_variant	MODIFIER	Os08g0113501	Os08g0113501
8	736509	Chr8_736509	G	A	upstream_gene_variant	MODIFIER	Os08g0113501	Os08g0113501
8	736516	Chr8_736516	T	A	upstream_gene_variant	MODIFIER	Os08g0113501	Os08g0113501
8	736546	Chr8_736546	A	G	upstream_gene_variant	MODIFIER	Os08g0113501	Os08g0113501
8	736576	Chr8_736576	T	C	upstream_gene_variant	MODIFIER	Os08g0113501	Os08g0113501
8	736580	Chr8_736580	A	G	upstream_gene_variant	MODIFIER	Os08g0113501	Os08g0113501
8	736619	Chr8_736619	C	T	upstream_gene_variant	MODIFIER	Os08g0113501	Os08g0113501
8	736657	Chr8_736657	C	T	upstream_gene_variant	MODIFIER	Os08g0113501	Os08g0113501
8	736683	Chr8_736683	T	C	upstream_gene_variant	MODIFIER	Os08g0113501	Os08g0113501
8	736707	Chr8_736707	T	C	upstream_gene_variant	MODIFIER	Os08g0113501	Os08g0113501
8	736714	Chr8_736714	T	C	upstream_gene_variant	MODIFIER	Os08g0113501	Os08g0113501
8	736729	Chr8_736729	T	C	upstream_gene_variant	MODIFIER	Os08g0113501	Os08g0113501
8	736873	Chr8_736873	C	T	upstream_gene_variant	MODIFIER	Os08g0113501	Os08g0113501
8	737244	Chr8_737244	CT	C	upstream_gene_variant	MODIFIER	Os08g0113501	Os08g0113501
8	737919	Chr8_737919	T	C	upstream_gene_variant	MODIFIER	Os08g0113501	Os08g0113501
8	738216	Chr8_738216	A	G	upstream_gene_variant	MODIFIER	Os08g0113700	Os08g0113700
8	738382	Chr8_738382	C	T	upstream_gene_variant	MODIFIER	Os08g0113700	Os08g0113700
8	738446	Chr8_738446	A	C	upstream_gene_variant	MODIFIER	Os08g0113700	Os08g0113700
8	738624	Chr8_738624	C	T	upstream_gene_variant	MODIFIER	Os08g0113700	Os08g0113700
8	738643	Chr8_738643	A	G	upstream_gene_variant	MODIFIER	Os08g0113700	Os08g0113700
8	738689	Chr8_738689	TA	T	upstream_gene_variant	MODIFIER	Os08g0113700	Os08g0113700
8	738814	Chr8_738814	AAGTACTAGATTTGAAATGAAAACTTAAATTT	A	upstream_gene_variant	MODIFIER	Os08g0113700	Os08g0113700
8	738889	Chr8_738889	A	G	upstream_gene_variant	MODIFIER	Os08g0113700	Os08g0113700
8	739097	Chr8_739097	T	G	upstream_gene_variant	MODIFIER	Os08g0113700	Os08g0113700
8	739292	Chr8_739292	C	T	upstream_gene_variant	MODIFIER	Os08g0113700	Os08g0113700
8	739551	Chr8_739551	T	C	upstream_gene_variant	MODIFIER	Os08g0113700	Os08g0113700
8	739654	Chr8_739654	G	GT	upstream_gene_variant	MODIFIER	Os08g0113700	Os08g0113700
8	739901	Chr8_739901	A	AT	upstream_gene_variant	MODIFIER	Os08g0113700	Os08g0113700
[truncated: 12,740 more rows]
